# Supplementary material for: 3,9-Bis(2-chloro­phen­yl)-2,4,8,10-tetra­oxaspiro­[5.5]undeca­ne
Source: Acta Crystallogr Sect E Struct Rep Online. 2010 Jan 23;66(Pt 2):o426. doi: 10.1107/S1600536810002400 (PMC2979752; doi:10.1107/S1600536810002400)
Supplement: Supplementary file 1 [file e-66-0o426-sup1.cif]

##############################################################################
###                                                                        ###
###        Electronic paper (Acta Crystallographica Section E)             ###
###                                                                        ###
##############################################################################
#                                                                            #
# This CIF contains the data in a paper accepted for publication in Acta     #
# Crystallographica Section E. It conforms to the requirements of Notes      #
# for Authors for Section E, and has been peer reviewed under the auspices   #
# of the IUCr Commission on Journals.                                        #
#                                                                            #
# Full details of the Crystallographic Information File format               #
# are given in the paper "The Crystallographic Information File (CIF):       #
# a New Standard Archive File for Crystallography" by S. R. Hall, F. H.      #
# Allen and I. D. Brown [Acta Cryst. (1991), A47, 655-685].                  #
#                                                                            #
# The current version of the core CIF dictionary is obtainable from          #
# ftp://ftp.iucr.org/pub/cif_core.dic. The current version number is 2.4.    #
#                                                                            #
# Software is freely available for graphical display of the structure(s) in  #
# this CIF.  For information consult the CIF home page http://www.iucr.org/  #
# cif/home.html                                                              #
#                                                                            #
# This file may be used for bona fide research purposes within the           #
# scientific community so long as proper attribution is given to the journal # 
# article from which it was obtained.                                        #
#                                                                            #
##############################################################################
                                             
data_global
_audit_creation_method     SHELXL-97
_journal_date_recd_electronic     2010-01-19
_journal_date_accepted     2010-01-19
_journal_name_full     'Acta Crystallographica, Section E'
_journal_year     2010
_journal_volume     66
_journal_issue      2
_journal_page_first     o426
_journal_page_last     o426
_journal_paper_category     QO
_journal_coeditor_code     BT5174
_publ_contact_author
;
     Dr. Seik Weng Ng
     Department of Chemistry
     University of Malaya
     50603 Kuala Lumpur
     Malaysia
;
_publ_contact_author_email     seikweng@um.edu.my
_publ_contact_author_fax     '03 7967 4193'
_publ_contact_author_phone     '03 7967 6778'
_publ_section_title
;
3,9-Bis(2-chlorophenyl)-2,4,8,10-tetraoxaspiro[5.5]undecane
;
loop_
    _publ_author_name
    _publ_author_address
    'Wang, Xiao-Yong'
;
     Department of Biology and Chemistry
     Hunan University of Science and Engineering
     Yongzhou Hunan 425100
     People's Republic of China
;
    'Shi, Jiang-Hua'
;
     Department of Biology and Chemistry
     Hunan University of Science and Engineering
     Yongzhou Hunan 425100
     People's Republic of China
;
    'Zhang, Min'
;
     Department of Biology and Chemistry
     Hunan University of Science and Engineering
     Yongzhou Hunan 425100
     People's Republic of China
;
    'Ng, Seik Weng'
;
     Department of Chemistry
     University of Malaya
     50603 Kuala Lumpur
     Malaysia
;
data_I
_audit_creation_method     SHELXL-97
_chemical_name_systematic
;
3,9-Bis(2-chlorophenyl)-2,4,8,10-tetraoxaspiro[5.5]undecane
;
_chemical_name_common     ?
_chemical_formula_moiety     'C19 H18 Cl2 O4'
_chemical_formula_sum     'C19 H18 Cl2 O4'
_chemical_formula_iupac     'C19 H18 Cl2 O4'
_chemical_formula_weight     381.23
_chemical_melting_point     ?
_symmetry_cell_setting     Monoclinic
_symmetry_space_group_name_H-M     'C 2/c'
_symmetry_space_group_name_Hall     '-C 2yc'
loop_
    _symmetry_equiv_pos_as_xyz
    'x, y, z'
    '-x, y, -z+1/2'
    'x+1/2, y+1/2, z'
    '-x+1/2, y+1/2, -z+1/2'
    '-x, -y, -z'
    'x, -y, z-1/2'
    '-x+1/2, -y+1/2, -z'
    'x+1/2, -y+1/2, z-1/2'
_cell_length_a     10.7116(5)
_cell_length_b     9.4693(5)
_cell_length_c     17.7080(9)
_cell_angle_alpha     90.00
_cell_angle_beta     106.7450(10)
_cell_angle_gamma     90.00
_cell_volume     1719.98(15)
_cell_formula_units_Z     4
_cell_measurement_reflns_used     5105
_cell_measurement_theta_min     2.4
_cell_measurement_theta_max     27.1
_cell_measurement_temperature     173(2)
_exptl_crystal_description     Block
_exptl_crystal_colour     Yellow
_exptl_crystal_size_max     0.46
_exptl_crystal_size_mid     0.42
_exptl_crystal_size_min     0.22
_exptl_crystal_density_diffrn     1.472
_exptl_crystal_density_meas     ?
_exptl_crystal_density_method     'not measured'
_exptl_crystal_F_000     792
_exptl_absorpt_coefficient_mu     0.399
_exptl_absorpt_correction_type     Multi-scan
_exptl_absorpt_process_details     '(SADABS; Sheldrick, 1996)'
_exptl_absorpt_correction_T_min     0.8377
_exptl_absorpt_correction_T_max     0.9173
_diffrn_ambient_temperature     173(2)
_diffrn_radiation_type     MoK\a
_diffrn_radiation_wavelength     0.71073
_diffrn_radiation_source     'fine-focus sealed tube'
_diffrn_radiation_monochromator     graphite
_diffrn_measurement_device_type     'Bruker SMART APEX'
_diffrn_measurement_method     '\w scans'
_diffrn_detector_area_resol_mean     ?
_diffrn_reflns_number     6932
_diffrn_reflns_av_R_equivalents     0.0150
_diffrn_reflns_av_sigmaI/netI     0.0122
_diffrn_reflns_theta_min     2.93
_diffrn_reflns_theta_max     27.07
_diffrn_reflns_theta_full     27.07
_diffrn_measured_fraction_theta_max     0.993
_diffrn_measured_fraction_theta_full     0.993
_diffrn_reflns_limit_h_min     -13
_diffrn_reflns_limit_h_max     13
_diffrn_reflns_limit_k_min     -12
_diffrn_reflns_limit_k_max     11
_diffrn_reflns_limit_l_min     -22
_diffrn_reflns_limit_l_max     22
_diffrn_standards_number     0
_diffrn_standards_interval_count     0
_diffrn_standards_interval_time     0
_diffrn_standards_decay_%     0
_reflns_number_total     1883
_reflns_number_gt     1707
_reflns_threshold_expression     I>2\s(I)
_refine_ls_structure_factor_coef     Fsqd
_refine_ls_matrix_type     full
_refine_ls_R_factor_all     0.0351
_refine_ls_R_factor_gt     0.0321
_refine_ls_wR_factor_gt     0.0888
_refine_ls_wR_factor_ref     0.0924
_refine_ls_goodness_of_fit_ref     1.004
_refine_ls_restrained_S_all     1.004
_refine_ls_number_reflns     1883
_refine_ls_number_parameters     114
_refine_ls_number_restraints     0
_refine_ls_hydrogen_treatment     constr
_refine_ls_weighting_scheme     calc
_refine_ls_weighting_details
         'calc w=1/[\s^2^(Fo^2^)+(0.0542P)^2^+1.3419P] where P=(Fo^2^+2Fc^2^)/3'
_atom_sites_solution_hydrogens     geom
_atom_sites_solution_primary     direct
_atom_sites_solution_secondary     difmap
_refine_ls_shift/su_max     0.001
_refine_ls_shift/su_mean     0.001
_refine_diff_density_max     0.296
_refine_diff_density_min     -0.252
_refine_ls_extinction_method     none
_refine_ls_extinction_coef     ?
loop_
    _atom_type_symbol
    _atom_type_description
    _atom_type_scat_dispersion_real
    _atom_type_scat_dispersion_imag
    _atom_type_scat_source
    'C' 'C' 0.0033 0.0016
                         'International Tables Vol C Tables 4.2.6.8 and 6.1.1.4'
    'H' 'H' 0.0000 0.0000
                         'International Tables Vol C Tables 4.2.6.8 and 6.1.1.4'
    'O' 'O' 0.0106 0.0060
                         'International Tables Vol C Tables 4.2.6.8 and 6.1.1.4'
    'Cl' 'Cl' 0.1484 0.1585
                         'International Tables Vol C Tables 4.2.6.8 and 6.1.1.4'
_computing_data_collection     'SMART (Bruker, 2003)'
_computing_cell_refinement     'SAINT (Bruker, 2003)'
_computing_data_reduction     'SAINT (Bruker, 2003)'
_computing_structure_solution     'SHELXS97 (Sheldrick, 2008)'
_computing_structure_refinement     'SHELXL97 (Sheldrick, 2008)'
_computing_molecular_graphics     'X-SEED (Barbour, 2001)'
_computing_publication_material     'publCIF (Westrip, 2010)'
loop_
    _atom_site_type_symbol
    _atom_site_label
    _atom_site_fract_x
    _atom_site_fract_y
    _atom_site_fract_z
    _atom_site_U_iso_or_equiv
    _atom_site_adp_type
    _atom_site_calc_flag
    _atom_site_refinement_flags
    _atom_site_occupancy
    _atom_site_disorder_assembly
    _atom_site_disorder_group
    Cl Cl1 -0.05287(3) 0.53900(4) 0.14620(2) 0.04156(14) Uani d . 1 . .
    O O1 0.30941(9) 0.51739(10) 0.13408(5) 0.0283(2) Uani d . 1 . .
    O O2 0.31431(8) 0.34130(10) 0.22630(5) 0.0298(2) Uani d . 1 . .
    C C1 -0.00068(12) 0.40843(14) 0.09327(7) 0.0261(3) Uani d . 1 . .
    C C2 -0.09394(12) 0.34711(16) 0.03040(8) 0.0329(3) Uani d . 1 . .
    H H2 -0.1815 0.3799 0.0160 0.040 Uiso calc R 1 . .
    C C3 -0.05826(13) 0.23835(18) -0.01081(8) 0.0381(3) Uani d . 1 . .
    H H3 -0.1214 0.1960 -0.0539 0.046 Uiso calc R 1 . .
    C C4 0.07000(15) 0.19038(18) 0.01047(9) 0.0398(3) Uani d . 1 . .
    H H4 0.0941 0.1134 -0.0168 0.048 Uiso calc R 1 . .
    C C5 0.16221(13) 0.25578(16) 0.07170(8) 0.0342(3) Uani d . 1 . .
    H H5 0.2501 0.2242 0.0852 0.041 Uiso calc R 1 . .
    C C6 0.12931(12) 0.36636(14) 0.11379(7) 0.0259(3) Uani d . 1 . .
    C C7 0.23515(12) 0.44177(14) 0.17524(8) 0.0265(3) Uani d . 1 . .
    H H7 0.1960 0.5084 0.2059 0.032 Uiso calc R 1 . .
    C C8 0.40974(12) 0.59806(14) 0.18815(8) 0.0303(3) Uani d . 1 . .
    H H8A 0.3692 0.6690 0.2148 0.036 Uiso calc R 1 . .
    H H8B 0.4614 0.6491 0.1586 0.036 Uiso calc R 1 . .
    C C9 0.5000 0.50311(19) 0.2500 0.0240(3) Uani d S 1 . .
    C C10 0.41483(12) 0.41154(15) 0.28641(7) 0.0291(3) Uani d . 1 . .
    H H10A 0.4699 0.3402 0.3216 0.035 Uiso calc R 1 . .
    H H10B 0.3743 0.4715 0.3187 0.035 Uiso calc R 1 . .
loop_
    _atom_site_aniso_label
    _atom_site_aniso_U_11
    _atom_site_aniso_U_22
    _atom_site_aniso_U_33
    _atom_site_aniso_U_12
    _atom_site_aniso_U_13
    _atom_site_aniso_U_23
    Cl1 0.0294(2) 0.0446(2) 0.0492(2) 0.01101(14) 0.00891(16) -0.00178(15)
    O1 0.0231(4) 0.0307(5) 0.0247(4) -0.0053(4) -0.0034(4) 0.0058(4)
    O2 0.0220(4) 0.0323(5) 0.0290(5) -0.0030(4) -0.0024(4) 0.0091(4)
    C1 0.0204(6) 0.0298(6) 0.0271(6) 0.0012(5) 0.0051(5) 0.0078(5)
    C2 0.0182(6) 0.0495(8) 0.0282(6) -0.0041(5) 0.0022(5) 0.0102(6)
    C3 0.0283(7) 0.0560(9) 0.0275(6) -0.0157(6) 0.0042(5) -0.0035(6)
    C4 0.0353(7) 0.0459(9) 0.0389(8) -0.0068(6) 0.0120(6) -0.0098(6)
    C5 0.0223(6) 0.0391(7) 0.0390(7) 0.0011(5) 0.0055(5) -0.0028(6)
    C6 0.0194(6) 0.0293(6) 0.0262(6) -0.0012(5) 0.0024(5) 0.0052(5)
    C7 0.0191(6) 0.0295(6) 0.0278(6) 0.0013(5) 0.0016(5) 0.0039(5)
    C8 0.0258(6) 0.0259(6) 0.0304(6) -0.0036(5) -0.0057(5) 0.0046(5)
    C9 0.0208(8) 0.0257(8) 0.0214(8) 0.000 -0.0004(6) 0.000
    C10 0.0224(6) 0.0376(7) 0.0232(6) -0.0006(5) 0.0000(5) 0.0051(5)
loop_
    _geom_bond_atom_site_label_1
    _geom_bond_atom_site_label_2
    _geom_bond_site_symmetry_2
    _geom_bond_distance
    _geom_bond_publ_flag
    Cl1 C1 . 1.7384(14) ?
    O1 C7 . 1.4181(15) ?
    O1 C8 . 1.4361(15) ?
    O2 C7 . 1.4141(15) ?
    O2 C10 . 1.4402(15) ?
    C1 C2 . 1.3906(18) ?
    C1 C6 . 1.3921(17) ?
    C2 C3 . 1.378(2) ?
    C2 H2 . 0.9500 ?
    C3 C4 . 1.392(2) ?
    C3 H3 . 0.9500 ?
    C4 C5 . 1.385(2) ?
    C4 H4 . 0.9500 ?
    C5 C6 . 1.388(2) ?
    C5 H5 . 0.9500 ?
    C6 C7 . 1.5062(17) ?
    C7 H7 . 1.0000 ?
    C8 C9 . 1.5272(16) ?
    C8 H8A . 0.9900 ?
    C8 H8B . 0.9900 ?
    C9 C8 2_655 1.5272(16) ?
    C9 C10 . 1.5293(16) ?
    C9 C10 2_655 1.5293(16) ?
    C10 H10A . 0.9900 ?
    C10 H10B . 0.9900 ?
loop_
    _geom_angle_atom_site_label_1
    _geom_angle_atom_site_label_2
    _geom_angle_atom_site_label_3
    _geom_angle_site_symmetry_1
    _geom_angle_site_symmetry_3
    _geom_angle
    _geom_angle_publ_flag
    C7 O1 C8 . . 110.41(9) ?
    C7 O2 C10 . . 110.16(10) ?
    C2 C1 C6 . . 121.55(13) ?
    C2 C1 Cl1 . . 117.40(10) ?
    C6 C1 Cl1 . . 121.04(10) ?
    C3 C2 C1 . . 119.41(12) ?
    C3 C2 H2 . . 120.3 ?
    C1 C2 H2 . . 120.3 ?
    C2 C3 C4 . . 120.21(13) ?
    C2 C3 H3 . . 119.9 ?
    C4 C3 H3 . . 119.9 ?
    C5 C4 C3 . . 119.45(14) ?
    C5 C4 H4 . . 120.3 ?
    C3 C4 H4 . . 120.3 ?
    C6 C5 C4 . . 121.57(12) ?
    C6 C5 H5 . . 119.2 ?
    C4 C5 H5 . . 119.2 ?
    C5 C6 C1 . . 117.72(12) ?
    C5 C6 C7 . . 119.39(11) ?
    C1 C6 C7 . . 122.75(12) ?
    O2 C7 O1 . . 110.28(9) ?
    O2 C7 C6 . . 109.32(10) ?
    O1 C7 C6 . . 106.55(10) ?
    O2 C7 H7 . . 110.2 ?
    O1 C7 H7 . . 110.2 ?
    C6 C7 H7 . . 110.2 ?
    O1 C8 C9 . . 111.25(10) ?
    O1 C8 H8A . . 109.4 ?
    C9 C8 H8A . . 109.4 ?
    O1 C8 H8B . . 109.4 ?
    C9 C8 H8B . . 109.4 ?
    H8A C8 H8B . . 108.0 ?
    C8 C9 C8 2_655 . 107.86(14) ?
    C8 C9 C10 2_655 . 111.27(7) ?
    C8 C9 C10 . . 107.75(7) ?
    C8 C9 C10 2_655 2_655 107.75(7) ?
    C8 C9 C10 . 2_655 111.27(7) ?
    C10 C9 C10 . 2_655 110.92(16) ?
    O2 C10 C9 . . 111.10(9) ?
    O2 C10 H10A . . 109.4 ?
    C9 C10 H10A . . 109.4 ?
    O2 C10 H10B . . 109.4 ?
    C9 C10 H10B . . 109.4 ?
    H10A C10 H10B . . 108.0 ?
loop_
    _geom_torsion_atom_site_label_1
    _geom_torsion_atom_site_label_2
    _geom_torsion_atom_site_label_3
    _geom_torsion_atom_site_label_4
    _geom_torsion_site_symmetry_1
    _geom_torsion_site_symmetry_2
    _geom_torsion_site_symmetry_3
    _geom_torsion_site_symmetry_4
    _geom_torsion
    _geom_torsion_publ_flag
    C6 C1 C2 C3 . . . . 2.55(19) ?
    Cl1 C1 C2 C3 . . . . -176.83(11) ?
    C1 C2 C3 C4 . . . . 0.1(2) ?
    C2 C3 C4 C5 . . . . -2.1(2) ?
    C3 C4 C5 C6 . . . . 1.5(2) ?
    C4 C5 C6 C1 . . . . 1.0(2) ?
    C4 C5 C6 C7 . . . . -174.90(13) ?
    C2 C1 C6 C5 . . . . -3.07(19) ?
    Cl1 C1 C6 C5 . . . . 176.29(10) ?
    C2 C1 C6 C7 . . . . 172.71(12) ?
    Cl1 C1 C6 C7 . . . . -7.93(17) ?
    C10 O2 C7 O1 . . . . 64.19(13) ?
    C10 O2 C7 C6 . . . . -178.97(10) ?
    C8 O1 C7 O2 . . . . -64.03(13) ?
    C8 O1 C7 C6 . . . . 177.43(10) ?
    C5 C6 C7 O2 . . . . -50.34(15) ?
    C1 C6 C7 O2 . . . . 133.95(12) ?
    C5 C6 C7 O1 . . . . 68.83(15) ?
    C1 C6 C7 O1 . . . . -106.88(13) ?
    C7 O1 C8 C9 . . . . 58.27(13) ?
    O1 C8 C9 C8 . . . 2_655 -171.63(13) ?
    O1 C8 C9 C10 . . . . -51.41(14) ?
    O1 C8 C9 C10 . . . 2_655 70.39(14) ?
    C7 O2 C10 C9 . . . . -58.74(14) ?
    C8 C9 C10 O2 2_655 . . . 169.66(10) ?
    C8 C9 C10 O2 . . . . 51.61(14) ?
    C10 C9 C10 O2 2_655 . . . -70.41(9) ?
