# Supplementary material for: 3,9-Bis(2-chloro­phen­yl)-2,4,8,10-tetra­oxaspiro­[5.5]undeca­ne
Source: Acta Crystallogr Sect E Struct Rep Online. 2010 Jan 23;66(Pt 2):o426. doi: 10.1107/S1600536810002400 (PMC2979752; doi:10.1107/S1600536810002400)
Supplement: Supplementary file 2 [file e-66-0o426-Isup2.hkl]

# 
# h,k,l, Fc-squared, Fo-squared, sigma(Fo-squared) and status flag 
# 
data_I
_shelx_title '  C2/c' 
_shelx_refln_list_code          4 
_shelx_F_calc_maximum      203.14 
_exptl_crystal_F_000       792.00 
_reflns_d_resolution_high  0.7810 
 
loop_ 
 _symmetry_equiv_pos_as_xyz 
 'x, y, z' 
 '-x, y, -z+1/2' 
 'x+1/2, y+1/2, z' 
 '-x+1/2, y+1/2, -z+1/2' 
 '-x, -y, -z' 
 'x, -y, z-1/2' 
 '-x+1/2, -y+1/2, -z' 
 'x+1/2, -y+1/2, z-1/2' 
 
_cell_length_a    10.7116 
_cell_length_b     9.4693 
_cell_length_c    17.7080 
_cell_angle_alpha  90.000 
_cell_angle_beta  106.745 
_cell_angle_gamma  90.000 
 
_shelx_F_squared_multiplier     1.000 
 
loop_ 
 _refln_index_h 
 _refln_index_k 
 _refln_index_l 
 _refln_F_squared_calc 
 _refln_F_squared_meas 
 _refln_F_squared_sigma 
 _refln_observed_status 
   2   0   0    14334.33    13906.30    164.19 o 
   4   0   0      166.57      182.52      4.79 o 
   6   0   0      881.55      883.27     10.10 o 
   8   0   0     4763.95     4746.58     46.70 o 
  10   0   0       21.17       31.26      4.44 o 
  12   0   0      189.59      209.30      9.61 o 
   1   1   0     2117.17     2186.72     16.58 o 
   3   1   0     9623.43    10140.38     67.75 o 
   5   1   0      241.71      207.68      2.36 o 
   7   1   0        0.60       -0.19      0.80 o 
   9   1   0      241.44      247.70      4.29 o 
  11   1   0     2824.05     2776.43     37.94 o 
  13   1   0        9.89       14.23      3.57 o 
   0   2   0    10445.47    10451.59    100.10 o 
   2   2   0     1359.85     1375.57      9.78 o 
   4   2   0     4480.04     5047.90     34.17 o 
   6   2   0      195.80      158.68      2.19 o 
   8   2   0      187.44      184.09      3.54 o 
  10   2   0        0.68        3.36      1.64 o 
  12   2   0       92.72       96.66      6.31 o 
   1   3   0     3940.88     3867.32     30.26 o 
   3   3   0     1634.59     1651.98     11.83 o 
   5   3   0       23.78       21.31      0.94 o 
   7   3   0     2741.12     2744.12     24.68 o 
   9   3   0     2196.79     2095.33     20.16 o 
  11   3   0      530.05      505.53      8.76 o 
   0   4   0      415.92      432.97      9.14 o 
   2   4   0        6.24       10.44      1.36 o 
   4   4   0     1519.72     1706.57     17.16 o 
   6   4   0      128.73      131.07      2.45 o 
   8   4   0     1832.78     1709.71     16.89 o 
  10   4   0     1327.08     1269.37     13.92 o 
  12   4   0       53.50       49.03      5.53 o 
   1   5   0      287.31      352.74      3.41 o 
   3   5   0       63.34       54.19      1.86 o 
   5   5   0     3734.56     3893.72     30.03 o 
   7   5   0      944.56      899.06     10.06 o 
   9   5   0      189.45      188.87      4.10 o 
  11   5   0        7.75       14.64      2.32 o 
   0   6   0      125.41       88.32      2.86 o 
   2   6   0      697.43      673.84      6.37 o 
   4   6   0       99.29      113.50      4.46 o 
   6   6   0      251.61      210.51      4.01 o 
   8   6   0      420.06      428.18      6.46 o 
  10   6   0      135.91      124.31      4.28 o 
   1   7   0        0.05        2.51      1.06 o 
   3   7   0        1.09        2.54      1.12 o 
   5   7   0     3814.00     3899.44     34.52 o 
   7   7   0      102.48       95.45      2.99 o 
   9   7   0        0.77       -0.21      2.08 o 
   0   8   0       44.53       51.76      2.73 o 
   2   8   0       89.09       93.05      2.66 o 
   4   8   0      506.34      499.28      6.72 o 
   6   8   0      434.92      439.77      7.60 o 
   8   8   0       13.31       15.84      2.59 o 
   1   9   0      580.15      579.22      7.91 o 
   3   9   0      279.73      276.21      7.24 o 
   5   9   0       29.09       29.04      2.74 o 
   7   9   0      272.66      276.73      6.24 o 
   0  10   0      280.88      288.12     10.51 o 
   2  10   0       94.58       87.79      3.45 o 
   4  10   0        0.09        0.40      2.09 o 
   6  10   0        5.22        4.86      2.46 o 
   1  11   0      800.92      897.10     15.60 o 
   3  11   0       21.45       17.53      3.63 o 
   5  11   0      157.01      172.92      8.83 o 
   0  12   0       30.03       18.37      5.29 o 
 -13   1   1      272.35      281.39      8.46 o 
 -11   1   1       31.42       29.94      5.57 o 
  -9   1   1       24.14       17.49      2.82 o 
  -7   1   1       68.85       81.81      1.82 o 
  -5   1   1        0.03       -0.15      0.99 o 
  -3   1   1      430.12      459.87      3.70 o 
  -1   1   1     1154.19     1209.47      9.68 o 
   1   1   1     1696.33     1780.67     15.19 o 
   3   1   1      524.75      520.38      4.23 o 
   5   1   1     1734.61     2176.95     15.50 o 
   7   1   1     1313.58     1206.28      9.58 o 
   9   1   1     1247.68     1223.52     14.88 o 
  11   1   1      140.54      147.84      5.64 o 
 -12   2   1      492.20      511.57      9.04 o 
 -10   2   1       10.89        7.71      1.95 o 
  -8   2   1        0.02        0.33      1.11 o 
  -6   2   1      175.17      212.44      2.56 o 
  -4   2   1       26.63       24.05      0.78 o 
  -2   2   1     5702.79     5864.54     39.41 o 
   0   2   1     4664.94     4919.83     36.39 o 
   2   2   1     1425.56     1451.59     14.27 o 
   4   2   1        0.10        4.55      0.65 o 
   6   2   1      936.35      887.81      8.00 o 
   8   2   1     1040.10      976.81     10.52 o 
  10   2   1      950.94      914.50     10.68 o 
  12   2   1        2.07        2.92      2.90 o 
 -11   3   1      125.48      135.85      4.36 o 
  -9   3   1      442.66      430.76      6.22 o 
  -7   3   1       88.33       80.64      2.34 o 
  -5   3   1     1091.46      979.68      8.60 o 
  -3   3   1     1635.77     1629.91     11.71 o 
  -1   3   1      260.26      192.33      3.38 o 
   1   3   1     1303.72     1250.89      9.87 o 
   3   3   1       43.81       57.22      1.31 o 
   5   3   1     3121.96     3184.89     24.59 o 
   7   3   1      604.38      556.16      5.99 o 
   9   3   1     3021.24     2812.99     26.06 o 
  11   3   1       57.59       46.24      3.00 o 
 -12   4   1      546.71      606.75     10.44 o 
 -10   4   1      488.15      496.83      7.24 o 
  -8   4   1     3201.28     3233.06     29.18 o 
  -6   4   1     2228.40     2339.13     21.30 o 
  -4   4   1     1062.94     1172.60      8.93 o 
  -2   4   1     6315.02     6564.19     44.09 o 
   0   4   1     3736.86     3929.35     26.75 o 
   2   4   1     1101.73     1175.26      9.59 o 
   4   4   1     2531.48     2655.05     20.76 o 
   6   4   1      414.26      403.55      4.74 o 
   8   4   1     1097.54     1015.23     11.21 o 
  10   4   1        2.38        1.61      1.76 o 
  12   4   1      128.05      138.97      6.06 o 
 -11   5   1     1069.13     1106.90     13.14 o 
  -9   5   1      110.47      106.23      3.13 o 
  -7   5   1        0.00       -1.26      1.26 o 
  -5   5   1      672.74      713.78      6.97 o 
  -3   5   1     4796.48     4899.13     33.46 o 
  -1   5   1     2792.41     2782.95     23.79 o 
   1   5   1      664.30      626.73      5.27 o 
   3   5   1     1381.58     1393.54     10.49 o 
   5   5   1     4936.42     5054.86     38.45 o 
   7   5   1      236.34      222.52      4.10 o 
   9   5   1      555.58      523.79      7.44 o 
  11   5   1      166.47      183.21      5.33 o 
 -10   6   1      195.64      208.42      4.71 o 
  -8   6   1      411.36      398.52      6.14 o 
  -6   6   1     1508.01     1450.47     14.62 o 
  -4   6   1      180.76      154.63      2.67 o 
  -2   6   1     2500.73     2369.07     17.04 o 
   0   6   1     3180.85     3262.23     22.81 o 
   2   6   1       90.20       99.45      1.88 o 
   4   6   1      117.60      119.90      2.53 o 
   6   6   1      743.39      716.46      8.56 o 
   8   6   1     1123.79     1092.00     12.27 o 
  10   6   1       39.72       38.22      3.08 o 
  -9   7   1      503.78      527.51      9.04 o 
  -7   7   1        5.18        1.64      1.49 o 
  -5   7   1     1706.41     1709.65     16.78 o 
  -3   7   1     1930.33     1994.43     19.80 o 
  -1   7   1     1921.85     1841.93     15.09 o 
   1   7   1     1708.85     1722.30     13.00 o 
   3   7   1      405.57      411.99      4.93 o 
   5   7   1     2126.47     2091.42     24.59 o 
   7   7   1      126.34      129.57      3.98 o 
   9   7   1      269.72      290.11      6.45 o 
 -10   8   1       59.51       52.67      5.61 o 
  -8   8   1        8.29        5.68      2.30 o 
  -6   8   1      100.99       99.80      3.06 o 
  -4   8   1      275.48      263.61      4.53 o 
  -2   8   1     1163.42     1023.10     22.96 o 
   0   8   1      406.18      405.74      4.37 o 
   2   8   1      604.57      584.66      6.37 o 
   4   8   1       97.05       93.41      2.83 o 
   6   8   1      421.58      427.75      7.62 o 
   8   8   1      442.71      462.71     10.59 o 
  -7   9   1       64.17       62.86      3.24 o 
  -5   9   1        5.52        6.70      2.10 o 
  -3   9   1      783.62      756.01      9.04 o 
  -1   9   1      279.90      260.68      5.22 o 
   1   9   1       89.83       80.90      2.28 o 
   3   9   1       77.02       76.93      3.11 o 
   5   9   1       18.39       13.82      2.32 o 
   7   9   1      183.56      190.53      5.24 o 
  -6  10   1       10.54       10.24      2.57 o 
  -4  10   1      194.17      193.11      4.98 o 
  -2  10   1      390.59      240.09      9.15 o 
   0  10   1      617.43      599.97     10.87 o 
   2  10   1      257.55      278.09      5.01 o 
   4  10   1        9.69       10.57      2.36 o 
   6  10   1      108.91      107.77      4.13 o 
  -5  11   1        3.83       -2.14      2.57 o 
  -3  11   1      530.93      548.03     16.66 o 
  -1  11   1       43.73       43.17      7.22 o 
   1  11   1       12.98       10.97      2.46 o 
   3  11   1       27.62       22.56      4.53 o 
   5  11   1      285.25      294.14      6.69 o 
   0  12   1      337.49      351.46      9.34 o 
 -12   0   2       36.87       36.82      5.57 o 
 -10   0   2      232.99      199.15     11.91 o 
  -8   0   2        2.03        2.38      1.11 o 
  -6   0   2    11515.49    11902.23    138.12 o 
  -4   0   2    10225.54    10439.05    186.77 o 
  -2   0   2        1.02        4.48      1.32 o 
   2   0   2    12164.97    12751.61    121.01 o 
   4   0   2      854.14      715.94      8.06 o 
   6   0   2     5327.23     5610.51     54.08 o 
   8   0   2      229.10      230.20      4.47 o 
  10   0   2     1398.53     1295.35     28.03 o 
  12   0   2       61.69       77.85      6.50 o 
 -13   1   2      471.42      445.59     10.81 o 
 -11   1   2     3247.67     3118.32     33.71 o 
  -9   1   2       83.77       57.63      1.91 o 
  -7   1   2      240.37      255.26      3.00 o 
  -5   1   2     6537.07     6624.96     44.57 o 
  -3   1   2    20970.07    20562.90    139.49 o 
  -1   1   2    22006.50    20852.07    142.80 o 
   1   1   2        2.51        4.36      0.44 o 
   3   1   2     7209.08     7543.58     50.41 o 
   5   1   2     5456.69     5606.17     38.00 o 
   7   1   2     1249.97     1221.17     10.68 o 
   9   1   2      799.26      748.29     10.35 o 
  11   1   2      286.07      291.77      7.75 o 
 -12   2   2        0.55        0.69      2.18 o 
 -10   2   2     1270.00     1174.37     14.96 o 
  -8   2   2      125.96      163.40      2.87 o 
  -6   2   2      456.10      405.66      4.31 o 
  -4   2   2      969.48      948.63      7.22 o 
  -2   2   2    27841.83    26902.58    235.10 o 
   0   2   2    28665.63    27585.49    230.55 o 
   2   2   2     1727.70     1658.69     21.37 o 
   4   2   2      810.57      692.55      5.61 o 
   6   2   2     7608.44     7825.62     71.89 o 
   8   2   2     1836.25     1873.25     15.93 o 
  10   2   2       38.89       28.16      3.19 o 
  12   2   2      252.02      270.97      7.90 o 
 -13   3   2      745.62      841.31     16.29 o 
 -11   3   2       21.07       30.02      2.89 o 
  -9   3   2      178.89      172.89      3.75 o 
  -7   3   2        7.53        6.97      1.15 o 
  -5   3   2     1226.84     1097.81      8.44 o 
  -3   3   2      746.22      684.99      5.45 o 
  -1   3   2      578.98      572.98      4.52 o 
   1   3   2      930.61      892.89      6.68 o 
   3   3   2    15340.23    16576.38    120.48 o 
   5   3   2      345.62      282.14      3.52 o 
   7   3   2      709.33      751.17      7.55 o 
   9   3   2      389.26      413.74      6.18 o 
  11   3   2      338.42      326.81      5.88 o 
 -12   4   2      122.77      144.21      4.80 o 
 -10   4   2       80.73       73.83      2.74 o 
  -8   4   2      896.20      882.99      9.99 o 
  -6   4   2      808.24      800.70      8.76 o 
  -4   4   2     1099.20     1129.97      8.64 o 
  -2   4   2     2415.72     2749.87     20.87 o 
   0   4   2      703.35      711.62      7.61 o 
   2   4   2      150.86      144.00      2.36 o 
   4   4   2       28.62       44.68      1.42 o 
   6   4   2      389.68      410.50      4.85 o 
   8   4   2      384.01      348.31      5.47 o 
  10   4   2       25.36       27.83      3.76 o 
 -11   5   2       66.82       78.79      3.20 o 
  -9   5   2        4.41        4.31      1.67 o 
  -7   5   2     1702.61     1639.52     16.18 o 
  -5   5   2       62.03       40.09      1.89 o 
  -3   5   2     2606.97     2791.20     19.67 o 
  -1   5   2     1298.28     1416.74     11.52 o 
   1   5   2     1853.45     1893.69     13.67 o 
   3   5   2      586.14      583.49      6.52 o 
   5   5   2     2757.81     2819.87     22.45 o 
   7   5   2       34.64       40.91      2.02 o 
   9   5   2      181.59      163.59      4.53 o 
  11   5   2      127.55      136.27      4.63 o 
 -10   6   2      416.13      438.31      7.03 o 
  -8   6   2      109.02      103.54      3.08 o 
  -6   6   2     4272.93     4332.65     37.94 o 
  -4   6   2        7.90        6.55      1.08 o 
  -2   6   2      257.18      291.35      3.54 o 
   0   6   2      305.11      307.30      3.30 o 
   2   6   2     1438.98     1559.80     13.10 o 
   4   6   2     1673.83     1727.97     19.86 o 
   6   6   2      849.77      844.97     10.51 o 
   8   6   2       22.31       21.05      2.54 o 
  10   6   2      105.94      116.54      4.26 o 
  -9   7   2       10.36        9.20      1.92 o 
  -7   7   2      196.63      180.84      3.92 o 
  -5   7   2       21.01       21.51      1.93 o 
  -3   7   2        4.66        4.26      1.62 o 
  -1   7   2     1141.46     1125.47      9.06 o 
   1   7   2       18.92       23.25      1.68 o 
   5   7   2      567.05      554.21     12.01 o 
   7   7   2      419.72      384.60      7.12 o 
   9   7   2        6.03        4.89      2.25 o 
 -10   8   2       14.78       16.85      2.83 o 
  -8   8   2      311.05      310.03      5.66 o 
  -6   8   2       28.78       35.85      2.62 o 
  -4   8   2       84.96       80.54      2.53 o 
  -2   8   2        0.72       -0.94      1.02 o 
   0   8   2      105.38      118.25      6.39 o 
   2   8   2      384.64      391.51      5.61 o 
   4   8   2      178.21      187.26      3.86 o 
   6   8   2        1.12        2.56      1.93 o 
   8   8   2      443.49      460.53      8.51 o 
  -9   9   2       47.97       47.20      3.44 o 
  -7   9   2      265.68      267.49      6.08 o 
  -5   9   2       15.39       16.43      2.10 o 
  -3   9   2     1139.73     1141.92     14.31 o 
  -1   9   2      180.12      181.66      3.65 o 
   1   9   2        0.52       -0.73      1.45 o 
   3   9   2      118.11      123.45      5.67 o 
   5   9   2       40.13       41.64      2.83 o 
   7   9   2      108.81      112.72      4.19 o 
  -6  10   2      408.49      419.87      8.31 o 
  -4  10   2     1039.82     1082.61     14.15 o 
   0  10   2        3.17        4.29      2.59 o 
   2  10   2       45.02       49.53      2.50 o 
   4  10   2       33.46       42.56      4.56 o 
   6  10   2       38.45       37.04      4.12 o 
  -5  11   2      251.34      265.80      7.88 o 
  -3  11   2      420.80      463.60     15.22 o 
  -1  11   2      176.89      186.50      4.99 o 
   1  11   2      150.65      142.68      6.29 o 
   3  11   2        4.69        7.84      2.46 o 
   5  11   2      138.59      162.43      8.60 o 
   0  12   2        8.23        4.31      4.53 o 
 -13   1   3        4.82        7.93      4.52 o 
 -11   1   3      443.56      407.53      8.19 o 
  -9   1   3       80.99       68.81      2.41 o 
  -7   1   3      700.35      740.11      6.33 o 
  -5   1   3     1563.91     1509.54     12.10 o 
  -3   1   3     5262.24     5516.94     40.68 o 
  -1   1   3    13036.45    13270.64     97.01 o 
   1   1   3     1755.15     1966.55     13.77 o 
   3   1   3     3318.06     3427.87     23.43 o 
   5   1   3      131.40      161.57      2.33 o 
   7   1   3        3.78        0.65      0.83 o 
   9   1   3       94.98       93.50      2.58 o 
  11   1   3      239.03      228.31      6.80 o 
 -12   2   3       29.17       37.56      5.67 o 
 -10   2   3       43.31       34.32      4.88 o 
  -8   2   3      700.52      650.84      6.77 o 
  -6   2   3      456.90      492.53      4.45 o 
  -4   2   3     5539.66     5570.81     44.03 o 
  -2   2   3    31286.02    30488.61    204.51 o 
   0   2   3        1.05        2.09      0.40 o 
   2   2   3     5730.65     5996.89     44.25 o 
   4   2   3     8253.19     8980.03     71.33 o 
   6   2   3       58.96       70.50      2.12 o 
   8   2   3     4021.16     3861.19     34.07 o 
  10   2   3       94.32       94.07      3.04 o 
  12   2   3       93.61      111.52      5.49 o 
 -13   3   3       74.00       64.82      3.78 o 
 -11   3   3       79.74       77.03      3.46 o 
  -9   3   3     3309.87     3226.95     36.65 o 
  -7   3   3      710.43      662.58      7.38 o 
  -5   3   3     1047.93     1021.91     10.06 o 
  -3   3   3       11.23       12.03      0.71 o 
  -1   3   3     1750.86     1862.29     13.07 o 
   1   3   3       17.91       27.83      1.16 o 
   3   3   3      682.67      823.43      8.13 o 
   5   3   3      393.99      300.88      3.74 o 
   7   3   3       73.11       78.23      2.11 o 
   9   3   3       10.33       11.61      1.78 o 
  11   3   3      362.35      358.14      7.19 o 
 -12   4   3        0.65       -0.51      2.39 o 
 -10   4   3      320.67      323.77      5.67 o 
  -8   4   3      328.76      338.03      5.27 o 
  -6   4   3     6637.87     6861.75     53.35 o 
  -4   4   3     1214.15     1130.47      8.65 o 
  -2   4   3     1495.43     1531.85     11.15 o 
   0   4   3      230.07      218.19      2.32 o 
   2   4   3     3671.33     3522.12     26.77 o 
   4   4   3        2.22       22.32      1.18 o 
   6   4   3      389.00      349.23      4.42 o 
   8   4   3        3.87        0.63      1.43 o 
  10   4   3      169.71      176.08      4.83 o 
 -11   5   3      140.18      142.12      4.65 o 
  -9   5   3      727.48      673.33      8.66 o 
  -7   5   3     1469.71     1430.34     14.44 o 
  -5   5   3     7100.36     7070.34     52.72 o 
  -3   5   3     1017.65      932.85      8.17 o 
  -1   5   3     1066.41     1204.27     10.03 o 
   1   5   3      883.37      885.74      7.03 o 
   3   5   3      877.73      765.75      9.21 o 
   5   5   3     4104.02     4048.86     31.37 o 
   7   5   3        7.71        4.26      1.68 o 
   9   5   3      246.37      208.49      5.22 o 
  11   5   3      678.74      789.31     12.25 o 
 -10   6   3        0.16       -0.13      1.86 o 
  -8   6   3       95.84      101.17      3.03 o 
  -6   6   3     3701.13     3821.07     33.81 o 
  -4   6   3      565.06      558.10      5.19 o 
  -2   6   3       25.77       16.57      1.02 o 
   0   6   3     1641.45     1704.28     13.77 o 
   2   6   3     1259.72     1301.04     11.25 o 
   4   6   3      315.72      300.89      4.03 o 
   6   6   3     1459.25     1376.64     16.46 o 
   8   6   3       89.82       82.92      3.37 o 
  10   6   3       72.40       76.01      3.70 o 
 -11   7   3        3.27        2.82      2.28 o 
  -9   7   3       28.02       30.93      2.47 o 
  -7   7   3       47.09       42.64      2.27 o 
  -5   7   3     1083.45     1021.50     11.09 o 
  -3   7   3      122.62      114.66      2.18 o 
  -1   7   3       49.14       72.94      1.83 o 
   1   7   3     1369.10     1386.09     12.02 o 
   3   7   3     1990.87     1943.27     28.37 o 
   5   7   3      703.65      682.71     13.08 o 
   7   7   3      190.80      166.27      4.58 o 
   9   7   3        2.77        8.88      2.53 o 
 -10   8   3        0.08       -1.17      2.44 o 
  -8   8   3      638.15      649.74      8.85 o 
  -6   8   3       43.03       41.95      2.24 o 
  -4   8   3        9.11        6.88      1.52 o 
  -2   8   3      262.77      251.35      3.71 o 
   0   8   3      999.47     1009.31     10.73 o 
   2   8   3      348.42      334.61      5.17 o 
   4   8   3      993.30      983.64     15.71 o 
   6   8   3     1474.80     1444.65     17.86 o 
   8   8   3        2.68        7.37      2.46 o 
  -9   9   3       60.50       52.68      3.61 o 
  -7   9   3       15.80       14.70      2.52 o 
  -5   9   3      787.17      773.50      9.56 o 
  -3   9   3      146.58      157.49      3.54 o 
  -1   9   3       38.87       33.85      2.48 o 
   1   9   3      309.30      316.74      5.13 o 
   3   9   3     5169.36     5341.95     49.88 o 
   5   9   3      495.78      475.62     10.01 o 
   7   9   3       52.32       61.44      3.38 o 
  -6  10   3       44.89       48.87      3.08 o 
  -4  10   3      153.21      153.89      4.58 o 
  -2  10   3       28.83       31.20     11.05 o 
   0  10   3        5.84        3.54      2.09 o 
   2  10   3      196.85      186.52      4.16 o 
   4  10   3       42.56       41.05      3.05 o 
   6  10   3       24.19       26.44      3.07 o 
  -5  11   3        0.08       -0.27      4.13 o 
  -3  11   3      127.93      131.14      8.14 o 
  -1  11   3      369.08      385.38     10.39 o 
   1  11   3       22.09       18.72      2.67 o 
   3  11   3        1.66        1.77      2.36 o 
 -12   0   4      604.49      629.03     18.18 o 
 -10   0   4      151.65      161.38      5.13 o 
  -8   0   4     1347.92     1269.31     20.09 o 
  -6   0   4       16.75        0.35      0.79 o 
  -4   0   4     1332.90     1343.32     13.80 o 
  -2   0   4     9365.89     9274.23    273.02 o 
   0   0   4     1306.11     1354.53     14.90 o 
   2   0   4     5983.39     6120.38     58.08 o 
   4   0   4     1235.13     1024.92     11.17 o 
   6   0   4     2330.75     2116.00     21.97 o 
   8   0   4     1117.45     1137.56     13.60 o 
  10   0   4     2058.19     2082.72     41.34 o 
  12   0   4      728.26      817.11     21.80 o 
 -13   1   4      616.67      666.10     13.93 o 
 -11   1   4      258.07      244.27      5.64 o 
  -9   1   4      994.48      997.21     10.84 o 
  -7   1   4     1162.57     1076.31     10.75 o 
  -5   1   4     1345.82     1218.18     11.46 o 
  -3   1   4      455.19      538.22      5.34 o 
  -1   1   4    41264.46    37129.16    523.27 o 
   1   1   4     8096.78     8478.00     56.90 o 
   3   1   4    16096.45    16826.41    121.83 o 
   5   1   4        8.14        2.10      0.70 o 
   7   1   4      154.81      162.01      3.83 o 
   9   1   4       42.33       48.81      2.01 o 
  11   1   4      617.48      635.75     12.54 o 
 -12   2   4      250.01      219.89      5.65 o 
 -10   2   4      486.01      440.92      7.56 o 
  -8   2   4     5052.93     5109.61     48.98 o 
  -6   2   4     1946.73     2029.02     21.05 o 
  -4   2   4     1715.62     1851.11     16.05 o 
  -2   2   4     4044.13     4218.66     30.17 o 
   0   2   4    30013.90    28777.42    308.64 o 
   2   2   4      274.37      204.43      2.06 o 
   4   2   4     3425.29     3722.41     33.13 o 
   6   2   4       32.74       21.47      1.46 o 
   8   2   4     3460.49     3384.01     30.30 o 
  10   2   4      343.19      335.12      5.70 o 
  12   2   4       98.73       89.80      6.93 o 
 -13   3   4      157.33      142.01      5.10 o 
 -11   3   4      128.21      128.64      4.25 o 
  -9   3   4       83.59       77.41      2.68 o 
  -7   3   4      423.86      424.59      4.90 o 
  -5   3   4     2918.38     3007.84     23.21 o 
  -3   3   4     1791.95     1925.20     13.66 o 
  -1   3   4      355.85      415.51      3.55 o 
   1   3   4     1099.18     1084.01      8.05 o 
   3   3   4    18803.07    19971.01    145.44 o 
   5   3   4      180.95      199.18      3.28 o 
   7   3   4       32.48       23.96      2.05 o 
   9   3   4      279.41      309.83      5.24 o 
  11   3   4      246.97      238.57      6.39 o 
 -12   4   4      104.08       91.11      4.01 o 
 -10   4   4      218.11      203.94      4.31 o 
  -8   4   4     3798.93     3792.68     33.67 o 
  -6   4   4      570.53      563.56      5.89 o 
  -4   4   4      886.54      956.17      8.23 o 
  -2   4   4     4112.45     4704.75     31.98 o 
   0   4   4     2729.41     2538.89     19.16 o 
   2   4   4      196.80      252.11      3.05 o 
   4   4   4       41.97       31.80      3.20 o 
   6   4   4       10.18       11.53      1.27 o 
   8   4   4     1299.83     1191.79     14.90 o 
  10   4   4       41.15       49.32      3.55 o 
 -11   5   4       52.79       47.28      3.24 o 
  -9   5   4      544.43      562.23      7.71 o 
  -7   5   4       99.79       94.13      3.06 o 
  -5   5   4      557.12      551.71      5.76 o 
  -3   5   4      433.93      555.89      4.95 o 
  -1   5   4      142.06      148.00      3.03 o 
   1   5   4       32.20       37.44      1.04 o 
   3   5   4     1257.16     1354.34     11.58 o 
   5   5   4        8.80        8.80      1.21 o 
   7   5   4      267.78      211.36      4.83 o 
   9   5   4      241.08      226.28      5.49 o 
  11   5   4      179.29      183.47      6.76 o 
 -10   6   4      159.41      171.22      5.00 o 
  -8   6   4      109.20      106.56      3.10 o 
  -6   6   4      983.45      967.61     10.60 o 
  -4   6   4       69.77       56.96      1.90 o 
  -2   6   4       22.77       19.58      1.30 o 
   0   6   4      125.29      131.08      2.14 o 
   2   6   4       53.07       50.09      1.57 o 
   6   6   4       35.47       44.52      2.90 o 
   8   6   4      449.26      426.71      7.76 o 
  10   6   4       79.69       89.04      3.96 o 
 -11   7   4       14.95       12.06      2.42 o 
  -9   7   4       14.23       20.29      2.53 o 
  -7   7   4      800.38      783.74      9.54 o 
  -5   7   4       97.42       96.87      2.72 o 
  -3   7   4        8.52       13.80      1.88 o 
  -1   7   4      168.78      168.91      4.33 o 
   1   7   4      351.82      361.11      5.16 o 
   3   7   4      433.96      425.14      5.94 o 
   5   7   4       21.06       15.41      1.83 o 
   7   7   4       17.17       22.43      2.60 o 
   9   7   4      232.41      236.78      6.01 o 
 -10   8   4       37.39       36.75      4.29 o 
  -8   8   4        7.95        8.51      1.97 o 
  -6   8   4       43.44       39.58      2.32 o 
  -4   8   4      153.08      125.73      3.08 o 
  -2   8   4      710.79      691.80      7.17 o 
   0   8   4        1.96        3.33      1.43 o 
   2   8   4      104.96       93.37      2.84 o 
   4   8   4     1033.65      972.02     12.79 o 
   6   8   4        1.81       -1.93      2.01 o 
   8   8   4       49.34       68.91      7.86 o 
  -9   9   4      253.72      268.79      6.54 o 
  -7   9   4      299.15      309.02      5.68 o 
  -5   9   4       41.32       43.20      2.94 o 
  -3   9   4      601.04      543.98      9.27 o 
  -1   9   4      204.45      202.52      3.94 o 
   1   9   4       31.02       27.12      3.05 o 
   3   9   4       19.75       25.17      3.35 o 
   5   9   4      251.97      257.61      5.93 o 
   7   9   4       32.21       37.81      3.08 o 
  -6  10   4      250.62      267.83      6.33 o 
  -4  10   4       30.32       40.96      4.83 o 
  -2  10   4      135.23      149.29      5.35 o 
   0  10   4      117.73      117.21      3.89 o 
   2  10   4      420.44      446.50      6.77 o 
   4  10   4        0.39       -0.23      2.16 o 
   6  10   4        2.96        2.72      2.61 o 
  -5  11   4        4.68        4.79      4.55 o 
  -3  11   4      268.21      248.26     10.78 o 
  -1  11   4       12.74       12.57      3.11 o 
   1  11   4       74.30       80.48      3.64 o 
   3  11   4       26.96       26.45      3.44 o 
 -13   1   5       26.11       18.86      3.64 o 
 -11   1   5       42.74       46.01      2.88 o 
  -9   1   5       18.06       16.84      1.89 o 
  -7   1   5      116.67      100.04      2.05 o 
  -5   1   5      322.61      326.12      3.60 o 
  -3   1   5     9357.79     9764.25     95.21 o 
  -1   1   5     2849.94     2995.99     22.36 o 
   1   1   5      127.80      147.39      1.62 o 
   3   1   5     1192.18     1340.26      9.90 o 
   5   1   5      154.72      183.41      3.06 o 
   7   1   5      338.31      331.70      4.94 o 
   9   1   5      139.51      132.43      3.40 o 
  11   1   5        2.27        3.24      2.83 o 
 -12   2   5       10.64        8.27      2.37 o 
 -10   2   5       31.64       29.48      3.90 o 
  -8   2   5      760.17      744.05      7.50 o 
  -6   2   5       11.91       20.30      4.20 o 
  -4   2   5     1646.52     1587.63     14.21 o 
  -2   2   5     5260.54     5781.93     38.89 o 
   0   2   5    10771.89    11319.57     82.21 o 
   2   2   5       50.07       23.43      0.87 o 
   4   2   5      511.00      574.83      5.00 o 
   6   2   5       10.13        9.77      1.17 o 
   8   2   5     2229.99     2163.30     20.51 o 
  10   2   5       47.55       49.81      3.62 o 
 -13   3   5      107.22      103.07      4.39 o 
 -11   3   5      143.25      140.90      4.49 o 
  -9   3   5     1326.57     1288.87     14.65 o 
  -7   3   5     1075.12     1024.77      9.45 o 
  -5   3   5       71.32       64.52      1.60 o 
  -3   3   5    17088.17    18728.85    124.25 o 
  -1   3   5      623.17      611.90      4.96 o 
   1   3   5      922.89      799.78      6.94 o 
   3   3   5       65.08       45.80      1.92 o 
   5   3   5       32.42       29.43      1.38 o 
   7   3   5      119.94       99.21      2.67 o 
   9   3   5       12.38       11.22      3.09 o 
  11   3   5      395.81      407.04      9.88 o 
 -12   4   5      276.31      297.42      8.72 o 
 -10   4   5       79.49       79.12      3.35 o 
  -8   4   5       45.62       42.41      2.53 o 
  -6   4   5      154.22      128.56      2.44 o 
  -4   4   5        5.94        6.69      1.23 o 
  -2   4   5      249.59      256.04      2.73 o 
   0   4   5     1776.06     1759.15     12.69 o 
   2   4   5    10541.96    11103.03     81.47 o 
   4   4   5      211.18      229.59      3.49 o 
   6   4   5      181.52      162.15      3.94 o 
   8   4   5     2215.40     1988.89     22.59 o 
  10   4   5      618.88      612.75     10.01 o 
 -11   5   5      990.24      998.12     14.23 o 
  -9   5   5     2979.00     2934.19     27.36 o 
  -7   5   5      770.26      812.12     11.18 o 
  -5   5   5      327.63      347.92      4.77 o 
  -3   5   5      755.92      745.44      6.27 o 
  -1   5   5     2522.97     2545.29     18.07 o 
   1   5   5     1523.93     1482.96     11.06 o 
   3   5   5       12.12       22.11      1.62 o 
   5   5   5       19.76        7.51      1.98 o 
   7   5   5      583.88      629.67      8.08 o 
   9   5   5      394.07      358.34      7.11 o 
 -10   6   5     1652.09     1681.28     17.74 o 
  -8   6   5     1061.52     1070.24     12.89 o 
  -6   6   5      127.42      109.40      2.89 o 
  -4   6   5      296.39      278.87      3.70 o 
  -2   6   5     1016.98      919.83      7.58 o 
   0   6   5     1441.81     1398.56     13.14 o 
   2   6   5      792.27      722.62      8.16 o 
   4   6   5       88.49       92.21      2.61 o 
   6   6   5       68.19       63.40      2.50 o 
   8   6   5      492.86      528.11      8.94 o 
  10   6   5       36.63       34.59      6.88 o 
 -11   7   5       91.02       98.24      3.69 o 
  -9   7   5       35.54       30.79      3.39 o 
  -7   7   5      627.86      610.01      8.03 o 
  -5   7   5     1255.94     1154.07     14.29 o 
  -3   7   5      719.27      686.92      6.27 o 
  -1   7   5       17.54       23.36      1.88 o 
   1   7   5     4978.84     4915.15     42.12 o 
   3   7   5     2426.57     2299.51     21.49 o 
   7   7   5      439.57      454.79      8.20 o 
   9   7   5      679.70      727.47     11.66 o 
 -10   8   5      278.21      304.14      6.04 o 
  -8   8   5     1673.40     1743.10     18.15 o 
  -6   8   5        0.15       -1.05      1.54 o 
  -4   8   5      164.41      155.80      3.42 o 
  -2   8   5     1331.26     1304.23     11.72 o 
   0   8   5     1356.49     1339.70     13.63 o 
   2   8   5      597.82      621.33      7.89 o 
   4   8   5       12.02       17.68      2.10 o 
   6   8   5       49.35       41.71      2.74 o 
   8   8   5      261.34      266.16      6.45 o 
  -9   9   5        3.29        4.41      4.23 o 
  -7   9   5       90.83       96.76      4.35 o 
  -5   9   5      306.41      279.89      6.05 o 
  -3   9   5      473.76      465.50      7.73 o 
  -1   9   5      501.82      456.13      9.33 o 
   1   9   5      228.16      202.46      4.15 o 
   3   9   5       30.45       19.41      2.26 o 
   5   9   5      175.14      190.30      5.16 o 
   7   9   5      101.86      125.03      4.58 o 
  -6  10   5      116.10      122.37      4.50 o 
  -4  10   5        7.52       10.05      3.08 o 
  -2  10   5       80.51       82.30      4.35 o 
   0  10   5      283.15      284.81      5.14 o 
   2  10   5       20.86       28.65      2.89 o 
   4  10   5       52.49       35.99      4.64 o 
  -5  11   5        0.42       -0.01      3.35 o 
  -3  11   5        1.34        6.23      4.36 o 
  -1  11   5       28.33       24.90      4.38 o 
   1  11   5        3.80        0.69      2.42 o 
   3  11   5      143.25      131.05      4.54 o 
 -12   0   6     1821.15     1829.66     46.92 o 
 -10   0   6     3088.72     2987.49     38.94 o 
  -8   0   6     1441.39     1491.34     20.78 o 
  -6   0   6      915.61      989.90     11.01 o 
  -4   0   6     2990.95     2896.40     28.40 o 
  -2   0   6     8114.18     8143.28     76.91 o 
   0   0   6     8501.20     8347.06     78.76 o 
   2   0   6      665.43      774.40     10.35 o 
   4   0   6      932.20      908.46     10.35 o 
   6   0   6    20887.39    20917.44    195.95 o 
   8   0   6     3242.44     3263.12     44.43 o 
  10   0   6      285.98      321.88      8.10 o 
 -13   1   6      229.55      240.89      6.27 o 
 -11   1   6     1598.35     1532.36     18.84 o 
  -9   1   6       77.82       72.73      2.75 o 
  -7   1   6       64.08       64.86      1.72 o 
  -5   1   6     4105.99     4427.94     33.36 o 
  -3   1   6      926.87      884.26      6.75 o 
  -1   1   6       92.80       59.50      1.27 o 
   1   1   6     1717.17     1795.53     18.15 o 
   3   1   6        1.53       10.05      0.72 o 
   5   1   6     1205.37     1149.63     16.82 o 
   7   1   6     1906.04     1870.05     15.93 o 
   9   1   6      933.44      956.40     11.06 o 
  11   1   6       36.11       47.84      6.38 o 
 -12   2   6       58.19       66.84      3.46 o 
 -10   2   6     1210.81     1185.93     22.52 o 
  -8   2   6      623.16      580.26      7.06 o 
  -6   2   6     2224.03     2362.84     26.25 o 
  -4   2   6      108.97      155.83      2.58 o 
  -2   2   6       19.90        6.29      0.86 o 
   0   2   6     3746.70     3727.76     27.84 o 
   2   2   6    10574.36    12185.43     81.11 o 
   4   2   6       12.23       16.55      1.08 o 
   6   2   6     1574.00     1541.46     13.36 o 
   8   2   6      288.08      248.59      4.17 o 
  10   2   6      148.66      173.09      5.98 o 
 -13   3   6       18.73       20.73      4.23 o 
 -11   3   6     1304.26     1298.87     16.86 o 
  -9   3   6       30.58       25.90      1.75 o 
  -7   3   6     1262.22     1236.62     11.05 o 
  -5   3   6     1067.37     1119.92     13.39 o 
  -3   3   6    20643.33    22057.29    146.48 o 
  -1   3   6     2655.72     2844.96     19.81 o 
   1   3   6     5274.42     5647.28     47.99 o 
   3   3   6      118.34      114.85      1.65 o 
   5   3   6     2600.88     2744.26     21.88 o 
   7   3   6      169.87      138.91      7.47 o 
   9   3   6      609.10      657.62     10.05 o 
  11   3   6       56.60       57.46      4.21 o 
 -12   4   6      163.49      188.34      5.53 o 
 -10   4   6      439.61      441.11      7.94 o 
  -8   4   6      526.51      496.82      6.71 o 
  -6   4   6      127.17      140.93      2.56 o 
  -4   4   6        8.02        6.91      1.34 o 
  -2   4   6    10896.66    12016.49     79.96 o 
   0   4   6     1587.37     1701.75     12.40 o 
   2   4   6     3877.47     4133.81     31.49 o 
   4   4   6      429.18      458.66     12.35 o 
   6   4   6      504.42      518.42      6.83 o 
   8   4   6      403.01      370.51      6.89 o 
  10   4   6        0.16       -2.19      2.19 o 
 -11   5   6       10.29        5.62      2.41 o 
  -9   5   6      304.64      290.90      5.18 o 
  -7   5   6       90.63       91.36      3.48 o 
  -5   5   6       46.09       42.71      1.58 o 
  -3   5   6     1463.74     1559.65     14.31 o 
  -1   5   6      476.63      507.58      4.59 o 
   1   5   6      795.31      790.20      7.30 o 
   5   5   6        0.26        0.32      1.24 o 
   7   5   6      255.11      203.17      4.21 o 
   9   5   6       31.67       34.18      3.15 o 
 -10   6   6        1.85        1.03      2.03 o 
  -8   6   6        4.37        5.37      1.63 o 
  -6   6   6      173.82      176.06      5.19 o 
  -4   6   6       69.75       73.34      1.90 o 
  -2   6   6       13.52       16.87      1.47 o 
   0   6   6        0.81       -0.06      1.22 o 
   2   6   6      582.71      589.18      7.19 o 
   4   6   6       11.33        6.08      1.42 o 
   6   6   6        9.05        2.24      1.87 o 
   8   6   6        0.17        0.99      2.54 o 
 -11   7   6      115.47      120.51      4.05 o 
  -9   7   6      115.18      110.61      3.46 o 
  -7   7   6       12.54       18.57      2.00 o 
  -5   7   6       64.75       47.98      2.13 o 
  -3   7   6        9.35        8.88      1.45 o 
  -1   7   6       19.45       25.08      1.71 o 
   1   7   6      871.58      870.45     10.42 o 
   3   7   6      155.09      150.89      4.28 o 
   5   7   6        0.55        2.03      1.62 o 
   7   7   6        0.32       -0.54      2.55 o 
   9   7   6       21.20       29.54      3.30 o 
 -10   8   6        8.26       15.45      3.88 o 
  -8   8   6       18.88       21.90      2.42 o 
  -6   8   6        7.12        5.91      2.17 o 
  -4   8   6      876.21      874.57     11.79 o 
  -2   8   6       88.99       83.85      2.57 o 
   0   8   6      737.49      766.23      9.00 o 
   2   8   6       33.55       39.67      2.28 o 
   4   8   6       99.13      108.48      3.20 o 
   6   8   6       33.40       33.59      3.18 o 
   8   8   6       59.15       55.65      3.41 o 
  -9   9   6        2.58        2.77      2.72 o 
  -7   9   6       65.50       73.64      3.68 o 
  -5   9   6      106.31      112.68      3.91 o 
  -3   9   6       34.88       19.55      3.08 o 
   1   9   6       22.48       18.43      2.05 o 
   3   9   6        0.31       -1.48      1.75 o 
   5   9   6        0.79        0.36      2.16 o 
   7   9   6      620.38      689.57     13.98 o 
  -6  10   6       21.55       28.87      3.24 o 
  -4  10   6     1253.07     1253.55     20.30 o 
  -2  10   6      166.12      172.97      5.97 o 
   0  10   6       98.85       92.16      3.24 o 
   2  10   6      365.90      345.57      6.03 o 
   4  10   6       62.86       48.06      3.14 o 
  -5  11   6      188.01      195.65      7.03 o 
  -3  11   6      109.44       99.53      7.20 o 
  -1  11   6      222.86      229.86      7.12 o 
   1  11   6       81.83       78.10      3.20 o 
   3  11   6       23.43       17.81      4.02 o 
 -13   1   7      112.39      100.53      4.34 o 
 -11   1   7      196.06      189.53      4.28 o 
  -9   1   7       15.57       10.40      1.90 o 
  -7   1   7        0.17        2.08      0.94 o 
  -5   1   7     2073.75     2151.16     15.42 o 
  -3   1   7     4710.65     4923.28     33.37 o 
  -1   1   7     1127.42     1221.10     10.97 o 
   1   1   7      748.53      782.26      6.39 o 
   3   1   7      293.87      304.26      3.16 o 
   5   1   7      368.74      362.44      4.27 o 
   7   1   7     2050.65     2030.39     17.21 o 
   9   1   7       20.52       30.83      2.86 o 
  11   1   7      230.43      228.22     10.12 o 
 -12   2   7       22.11       20.61      4.00 o 
 -10   2   7      187.27      177.72      3.91 o 
  -8   2   7      930.73      903.34     11.68 o 
  -6   2   7     4524.45     4619.46     39.37 o 
  -4   2   7     1685.90     1866.58     13.50 o 
   0   2   7     1436.89     1527.05     12.24 o 
   2   2   7      242.70      265.67      2.75 o 
   4   2   7      152.73      173.90      2.33 o 
   6   2   7      167.86      164.16      3.03 o 
   8   2   7      543.45      512.55      7.11 o 
  10   2   7        1.11       -0.10      2.54 o 
 -13   3   7       95.02       90.29      4.19 o 
 -11   3   7      376.15      358.73      7.26 o 
  -9   3   7       50.59       51.92      2.35 o 
  -7   3   7     2156.29     2155.25     19.97 o 
  -5   3   7     3358.44     3224.98     27.88 o 
  -3   3   7     8133.27     8443.24     56.57 o 
  -1   3   7     2157.88     2260.99     17.62 o 
   1   3   7     1076.77     1160.42      9.77 o 
   3   3   7     2154.72     2172.00     17.42 o 
   5   3   7      391.29      412.19      5.67 o 
   7   3   7      175.53      139.79      3.39 o 
   9   3   7        6.52        0.55      1.99 o 
 -12   4   7      180.36      174.98      5.25 o 
 -10   4   7      135.72      127.29      4.15 o 
  -8   4   7      289.62      266.14      4.01 o 
  -6   4   7     1292.41     1230.98     12.31 o 
  -4   4   7     1280.06     1141.28     11.99 o 
  -2   4   7     4710.50     4799.75     48.27 o 
   0   4   7        1.93        5.00      1.10 o 
   2   4   7      429.85      483.25      5.94 o 
   4   4   7     1618.62     1527.36     14.91 o 
   6   4   7      731.70      680.46      8.35 o 
   8   4   7      155.84      158.01      4.42 o 
  10   4   7       34.89       54.44      3.97 o 
 -11   5   7      304.69      323.03      7.09 o 
  -9   5   7      153.23      131.69      3.50 o 
  -7   5   7       41.62       49.71      2.17 o 
  -5   5   7     1974.32     2028.98     17.37 o 
  -3   5   7     1014.10     1074.03      9.97 o 
  -1   5   7     1017.28      924.80      8.40 o 
   1   5   7      242.30      192.28      3.45 o 
   3   5   7      336.08      346.43      5.10 o 
   5   5   7     1017.91      996.95     11.65 o 
   7   5   7      637.84      614.89      9.49 o 
   9   5   7       69.94       69.29      3.45 o 
 -10   6   7       22.93       28.39      2.52 o 
  -8   6   7       26.08       24.78      2.18 o 
  -6   6   7     1185.91     1097.62     10.31 o 
  -4   6   7      975.85      883.03      8.39 o 
  -2   6   7     1821.31     1687.26     14.14 o 
   0   6   7      667.56      673.91      7.82 o 
   2   6   7       67.32       48.57      2.97 o 
   4   6   7      779.49      716.16      8.69 o 
   6   6   7     1072.00      916.08     10.80 o 
   8   6   7      293.59      258.34      7.86 o 
 -11   7   7      451.27      451.86      8.94 o 
  -9   7   7       84.50      104.28      4.09 o 
  -5   7   7      764.01      825.56     11.27 o 
  -3   7   7     1042.83     1008.56     10.77 o 
  -1   7   7       17.50       24.75      2.84 o 
   1   7   7       14.93       26.26      4.07 o 
   3   7   7      890.72      894.80     10.37 o 
   5   7   7     1170.93     1229.76     13.45 o 
   7   7   7      400.70      387.53      7.61 o 
 -10   8   7      895.98      908.66     16.43 o 
  -8   8   7       70.27       69.62      3.54 o 
  -6   8   7     1131.40     1112.83     14.64 o 
  -4   8   7       71.58       78.25      3.06 o 
  -2   8   7      832.70      792.53      9.17 o 
   0   8   7      115.62      124.11      3.20 o 
   2   8   7     2103.37     2079.86     20.13 o 
   4   8   7      132.16      133.93      3.58 o 
   6   8   7      247.75      231.04      5.80 o 
  -9   9   7       53.71       65.28      7.16 o 
  -7   9   7       24.35       25.74      3.04 o 
  -5   9   7        4.82        9.84      2.37 o 
  -3   9   7        0.24       -1.70      2.28 o 
  -1   9   7       63.09       65.37      2.97 o 
   1   9   7      466.22      444.11      6.65 o 
   3   9   7      135.86      143.89      3.77 o 
   5   9   7      381.47      378.77      7.66 o 
  -6  10   7       17.07       26.15      3.52 o 
  -4  10   7      138.51      143.59      5.79 o 
  -2  10   7      139.07      121.27      5.16 o 
   0  10   7        0.01        1.17      1.90 o 
   2  10   7      358.84      381.55      6.44 o 
   4  10   7      383.32      384.68      6.67 o 
  -3  11   7       53.68       52.90      6.81 o 
  -1  11   7      107.95      106.57      5.14 o 
   1  11   7       14.23       17.62      2.54 o 
 -12   0   8      258.17      228.27      6.97 o 
 -10   0   8        0.14       -1.54      2.12 o 
  -8   0   8     2412.87     2464.96     33.86 o 
  -6   0   8        1.06        1.28      0.95 o 
  -4   0   8     4307.95     4184.32     48.10 o 
  -2   0   8      539.04      528.48      6.37 o 
   0   0   8     5579.88     6199.92     71.88 o 
   2   0   8     8586.36     8965.86    167.51 o 
   4   0   8     4571.93     4857.57     47.33 o 
   6   0   8      472.61      528.57      7.54 o 
   8   0   8      856.63      879.70     15.06 o 
  10   0   8       85.17       80.30      6.58 o 
 -13   1   8      193.79      222.97      6.07 o 
 -11   1   8       87.52       77.33      2.97 o 
  -9   1   8      418.38      408.65      6.03 o 
  -7   1   8     1410.66     1367.37     11.90 o 
  -5   1   8     8794.90     9154.64     76.86 o 
  -3   1   8     1064.46     1193.47      8.99 o 
  -1   1   8       65.14       53.48      1.22 o 
   1   1   8     1877.89     1881.58     15.81 o 
   3   1   8     5555.12     5584.59     44.63 o 
   5   1   8      799.72      862.36      8.75 o 
   7   1   8      443.35      450.31      6.35 o 
   9   1   8       39.65       46.09      4.23 o 
 -12   2   8       50.75       53.68      4.01 o 
 -10   2   8      318.37      292.06      6.10 o 
  -8   2   8      620.83      613.43      6.64 o 
  -6   2   8      108.97       93.72      2.07 o 
  -4   2   8     1613.29     1643.29     13.85 o 
  -2   2   8     3750.27     3933.61     29.63 o 
   0   2   8      794.60      808.99      7.20 o 
   2   2   8     2006.83     1980.93     14.34 o 
   4   2   8     1582.72     1473.82     13.32 o 
   6   2   8     5805.00     5914.36     72.84 o 
   8   2   8        9.37       10.78      4.16 o 
  10   2   8      125.70      131.25      5.64 o 
 -13   3   8      327.63      354.88      9.02 o 
 -11   3   8       16.82       17.24      2.60 o 
  -9   3   8     2236.21     2242.15     21.45 o 
  -7   3   8     1089.23     1032.80     10.85 o 
  -5   3   8     3979.89     3945.15     30.26 o 
  -3   3   8       77.21      102.17      1.81 o 
  -1   3   8     2564.08     2620.46     20.32 o 
   1   3   8     1361.49     1551.56     12.73 o 
   3   3   8     1840.71     1796.27     16.82 o 
   5   3   8      285.37      316.35      4.94 o 
   7   3   8       58.13       41.59      2.27 o 
   9   3   8       42.77       52.82      3.05 o 
 -12   4   8       42.99       39.94      3.61 o 
 -10   4   8      348.42      327.93      6.71 o 
  -8   4   8     1857.95     1869.57     23.52 o 
  -6   4   8     2874.07     2884.70     25.94 o 
  -4   4   8     1963.28     2213.13     17.79 o 
  -2   4   8      731.14      809.62      7.27 o 
   0   4   8      989.99      986.94      9.52 o 
   2   4   8     1501.72     1643.44     15.61 o 
   4   4   8        0.13        1.65      2.03 o 
   6   4   8      138.88      137.25      3.39 o 
   8   4   8       32.05       37.55      2.63 o 
  10   4   8        1.30        2.40      3.43 o 
 -11   5   8        2.15       -1.86      3.21 o 
  -9   5   8      100.38       92.56      3.02 o 
  -7   5   8        9.53        8.01      1.33 o 
  -5   5   8      799.33      775.35      7.65 o 
  -3   5   8      297.40      282.59      3.80 o 
  -1   5   8     2363.50     2400.06     20.62 o 
   1   5   8      360.48      320.23      4.75 o 
   3   5   8     1387.11     1436.70     14.35 o 
   5   5   8      298.55      242.59      4.49 o 
   7   5   8       24.14       23.57      2.23 o 
   9   5   8      106.73      117.86      4.37 o 
 -10   6   8       16.44        8.30      2.04 o 
  -8   6   8        1.81        5.60      2.45 o 
  -6   6   8       42.32       38.38      1.71 o 
  -4   6   8      399.30      351.85      5.15 o 
  -2   6   8       45.19       52.41      1.78 o 
   0   6   8     2448.22     2487.99     22.67 o 
   2   6   8      284.89      270.04      4.59 o 
   4   6   8       20.60       23.45      4.24 o 
   6   6   8        4.95        7.21      2.35 o 
   8   6   8       98.04       94.68      3.88 o 
 -11   7   8      222.59      238.93      6.50 o 
  -9   7   8      132.56      126.36      3.74 o 
  -7   7   8      329.33      307.21      6.34 o 
  -5   7   8      113.87      103.13      3.62 o 
  -3   7   8       27.53       22.31      2.14 o 
  -1   7   8      678.43      641.79      8.65 o 
   1   7   8      190.46      183.62      3.80 o 
   3   7   8       17.08       20.41      4.62 o 
   5   7   8      248.43      269.37      5.10 o 
   7   7   8      143.69      152.43      4.81 o 
 -10   8   8       54.33       58.60      3.84 o 
  -8   8   8      240.10      259.29      6.27 o 
  -6   8   8       87.88       86.54      3.62 o 
  -4   8   8      453.19      409.14      6.04 o 
  -2   8   8      363.69      347.19      6.34 o 
   0   8   8      109.07       95.85      2.86 o 
   2   8   8       19.46       17.97      2.00 o 
   4   8   8       93.73       98.57      3.20 o 
   6   8   8       33.14       28.48      3.10 o 
  -7   9   8       89.48       95.58      4.07 o 
  -5   9   8       29.16       36.83      4.20 o 
  -3   9   8       10.56        5.38      2.64 o 
  -1   9   8        0.04       -0.35      1.56 o 
   1   9   8      332.98      363.62      6.01 o 
   3   9   8      470.96      485.44      7.38 o 
   5   9   8      209.42      208.52      4.86 o 
  -6  10   8      108.90      117.41      5.56 o 
  -4  10   8      514.58      505.97     11.24 o 
  -2  10   8       27.87       41.19      3.77 o 
   0  10   8       12.08       13.99      2.20 o 
   2  10   8      229.54      255.14      5.26 o 
   4  10   8       26.23       21.86      2.96 o 
  -3  11   8      130.89      132.46      8.29 o 
  -1  11   8        0.00        2.29      2.99 o 
   1  11   8      131.90      152.84      4.22 o 
 -13   1   9        1.12        2.20      2.48 o 
 -11   1   9       13.99       11.21      2.04 o 
  -9   1   9      515.97      515.13      7.81 o 
  -7   1   9       50.36       44.10      1.73 o 
  -5   1   9        5.03        4.78      1.57 o 
  -3   1   9       31.83       41.36      1.14 o 
  -1   1   9     1421.56     1404.91     16.22 o 
   1   1   9       37.86       21.01      0.89 o 
   3   1   9       24.68       18.11      1.28 o 
   5   1   9     1138.75     1112.84     11.49 o 
   7   1   9       23.78       26.05      2.41 o 
   9   1   9       23.77       35.37      4.07 o 
 -12   2   9       27.87       20.71      2.90 o 
 -10   2   9       53.63       41.58      2.43 o 
  -8   2   9      126.14      105.03      2.92 o 
  -6   2   9      808.11      767.08      8.38 o 
  -4   2   9     3344.36     3804.53     26.38 o 
  -2   2   9      342.57      433.51      4.03 o 
   0   2   9      473.54      457.49      4.76 o 
   2   2   9      868.67      881.64      8.03 o 
   4   2   9      431.11      413.15      5.61 o 
   6   2   9     1607.37     1600.24     18.11 o 
   8   2   9        4.80        7.05      1.83 o 
  10   2   9      422.46      498.69     11.27 o 
 -13   3   9        5.55        4.12      2.73 o 
 -11   3   9       42.17       45.62      3.06 o 
  -9   3   9        5.64        2.49      1.58 o 
  -7   3   9       27.51       28.27      1.67 o 
  -5   3   9      911.03      980.54      8.98 o 
  -3   3   9     2664.92     2886.92     20.39 o 
  -1   3   9      877.06      932.86     12.22 o 
   1   3   9     1088.19     1100.60      9.61 o 
   3   3   9      985.42      967.06     10.25 o 
   5   3   9      729.64      691.48      8.37 o 
   7   3   9      160.20      136.56      3.55 o 
   9   3   9        0.83        0.81      2.11 o 
 -12   4   9       19.99       17.45      4.20 o 
 -10   4   9      895.32      856.21     12.38 o 
  -8   4   9      451.49      419.70      6.08 o 
  -6   4   9       78.36       70.05      2.00 o 
  -4   4   9       87.50      109.19      2.18 o 
  -2   4   9     1048.17     1077.31      9.56 o 
   0   4   9     4018.74     3937.42     30.09 o 
   2   4   9      105.92       87.07      2.45 o 
   4   4   9      970.66      837.79      9.57 o 
   6   4   9        0.33        3.44      1.92 o 
   8   4   9       44.76       42.85      2.60 o 
 -11   5   9       92.88       99.17      4.06 o 
  -9   5   9      571.82      582.02     11.64 o 
  -7   5   9     1171.38     1218.21     11.39 o 
  -5   5   9      950.53     1015.24      9.52 o 
  -3   5   9       71.29       82.09      3.96 o 
  -1   5   9        0.24       -0.29      1.00 o 
   1   5   9     9531.68     9699.10     80.32 o 
   3   5   9     1279.23     1323.63     13.61 o 
   5   5   9       17.15        2.73      1.62 o 
   7   5   9        6.19        4.83      1.87 o 
   9   5   9      217.96      205.54      5.70 o 
 -10   6   9      302.86      309.16      6.83 o 
  -8   6   9      767.83      725.68     10.76 o 
  -6   6   9      371.99      316.53      5.06 o 
  -4   6   9      367.77      379.44     13.33 o 
  -2   6   9       79.90       79.42      2.13 o 
   0   6   9     3607.55     3498.32     55.46 o 
   2   6   9     1003.70      939.71     10.48 o 
   4   6   9      173.43      132.68      4.08 o 
   6   6   9      207.08      206.29      4.52 o 
   8   6   9      399.84      376.38      7.75 o 
  -9   7   9      802.99      875.26     17.87 o 
  -7   7   9       32.31       45.48      2.92 o 
  -5   7   9      272.56      291.14      4.90 o 
  -3   7   9      367.11      331.80      5.16 o 
  -1   7   9        9.50       12.30      1.66 o 
   1   7   9       35.30       27.82      2.13 o 
   3   7   9      194.63      175.46      3.92 o 
   5   7   9        8.40       12.42      2.06 o 
   7   7   9      178.69      202.23      5.58 o 
  -8   8   9      553.02      635.21     10.53 o 
  -6   8   9      934.71      861.62     16.34 o 
  -4   8   9       14.30       11.09      1.77 o 
  -2   8   9       20.05       15.03      2.20 o 
   0   8   9      463.45      449.30      6.53 o 
   2   8   9      224.09      207.02      4.39 o 
   4   8   9       41.16       32.66      2.57 o 
   6   8   9       11.45        4.24      2.50 o 
  -7   9   9      520.73      531.29     12.07 o 
  -5   9   9      423.45      381.26      7.44 o 
  -3   9   9        1.34       -0.42      1.95 o 
  -1   9   9       94.68       93.30      4.07 o 
   1   9   9       28.98       30.19      2.47 o 
   3   9   9       82.93       72.36      4.25 o 
   5   9   9        4.75        1.50      2.28 o 
  -6  10   9        5.35        3.64      3.20 o 
  -4  10   9       63.37       56.57      4.49 o 
  -2  10   9       25.06       40.36      4.38 o 
   0  10   9       76.72       70.00      3.51 o 
   2  10   9       42.26       48.97      2.86 o 
  -3  11   9      101.86       97.61      5.28 o 
  -1  11   9       12.39       16.32      3.63 o 
 -12   0  10       80.47       71.74      4.39 o 
 -10   0  10     1087.11     1082.66     22.65 o 
  -8   0  10      776.39      813.62     13.45 o 
  -6   0  10     2103.63     2177.21     22.60 o 
  -4   0  10     2435.02     2508.43     30.65 o 
  -2   0  10     1334.97     1183.33     15.36 o 
   0   0  10       96.10       69.54      2.23 o 
   2   0  10      700.07      833.99     12.16 o 
   4   0  10     6004.44     6114.37     71.93 o 
   6   0  10      324.68      289.68     10.51 o 
   8   0  10      839.06      821.98     21.45 o 
  10   0  10       61.67       88.20      7.90 o 
 -13   1  10        0.40        2.44      2.60 o 
 -11   1  10     1649.53     1623.34     24.27 o 
  -9   1  10     1584.58     1606.34     16.38 o 
  -7   1  10     6827.40     6953.13     58.83 o 
  -5   1  10       15.42       35.93      2.96 o 
  -3   1  10     3723.63     3753.22     28.39 o 
  -1   1  10     1196.55     1136.11      8.80 o 
   1   1  10     1977.91     1881.54     14.43 o 
   3   1  10       45.06       43.64      2.29 o 
   5   1  10     6113.01     6145.12     60.75 o 
   7   1  10      181.71      182.70      4.72 o 
   9   1  10      819.38      879.94     23.28 o 
 -12   2  10      710.93      737.16     11.79 o 
 -10   2  10      454.99      473.79      7.08 o 
  -8   2  10     2256.78     2340.06     22.07 o 
  -6   2  10      185.27      201.00      3.53 o 
  -4   2  10      969.21     1039.22      8.31 o 
  -2   2  10     1882.63     1943.93     14.18 o 
   0   2  10     4434.89     4638.75     38.94 o 
   2   2  10      964.98     1043.72      9.39 o 
   4   2  10       59.39       55.67      2.46 o 
   6   2  10      958.23      939.50     11.01 o 
   8   2  10      602.82      635.05     10.19 o 
 -13   3  10      189.77      210.07      8.34 o 
 -11   3  10      662.52      660.41     10.67 o 
  -9   3  10        4.21        6.23      1.62 o 
  -7   3  10        1.79        4.77      1.91 o 
  -5   3  10      273.45      311.49      4.02 o 
  -3   3  10        3.64        5.08      0.82 o 
  -1   3  10      313.16      311.36      5.14 o 
   1   3  10       48.64       40.40      1.54 o 
   3   3  10      627.80      594.39      7.31 o 
   5   3  10       34.62       55.18      2.85 o 
   7   3  10       69.36       69.66      2.77 o 
   9   3  10      689.09      760.31     11.92 o 
 -12   4  10        3.76        4.82      2.56 o 
 -10   4  10        3.47        0.65      2.09 o 
  -8   4  10       15.07       16.11      1.54 o 
  -6   4  10        1.64        2.08      1.06 o 
  -4   4  10       62.79       57.58      2.04 o 
  -2   4  10     2081.71     2053.17     17.64 o 
   0   4  10     2670.83     2539.70     22.51 o 
   2   4  10        0.11        1.37      1.29 o 
   4   4  10       65.89       53.22      2.29 o 
   6   4  10       97.27       75.74      2.78 o 
   8   4  10        4.46        1.83      1.98 o 
 -11   5  10      264.78      274.28      6.62 o 
  -9   5  10        1.26        1.24      2.65 o 
  -7   5  10        4.82        2.96      1.29 o 
  -5   5  10       17.34       21.65      1.85 o 
  -3   5  10      665.75      726.54      8.34 o 
  -1   5  10       69.68       49.46      1.79 o 
   1   5  10      890.00      844.19      9.48 o 
   3   5  10       72.95       77.98      2.61 o 
   5   5  10        2.57       -0.90      1.57 o 
   7   5  10        6.99        6.31      2.02 o 
 -10   6  10        3.10        2.26      2.29 o 
  -8   6  10      357.74      331.51      7.78 o 
  -6   6  10       37.48       27.93      2.13 o 
  -4   6  10      113.63      105.27      2.93 o 
  -2   6  10     2146.72     2152.84     17.85 o 
   0   6  10     1180.87     1133.19     12.03 o 
   2   6  10       21.07       25.82      2.04 o 
   4   6  10       11.32       10.18      1.84 o 
   6   6  10      143.78      136.56      3.80 o 
   8   6  10       91.01      116.16      4.45 o 
  -9   7  10       58.77       56.70      3.45 o 
  -7   7  10       32.20       33.70      2.93 o 
  -5   7  10        5.66       11.76      1.76 o 
  -3   7  10       57.00       50.56      5.73 o 
  -1   7  10     2300.49     2389.21     22.42 o 
   1   7  10      126.77      117.47      3.19 o 
   3   7  10        0.00       -1.41      1.55 o 
   5   7  10        0.55       -0.96      1.83 o 
   7   7  10      115.77      123.14      4.59 o 
  -8   8  10       11.53       14.23      4.39 o 
  -6   8  10       18.88       16.65      3.03 o 
  -4   8  10       23.78       34.79      2.67 o 
  -2   8  10        6.06        4.78      1.98 o 
   0   8  10        0.03        0.46      1.53 o 
   2   8  10       22.03       15.12      2.11 o 
   4   8  10       78.80       89.11      3.26 o 
   6   8  10       17.28       25.94      2.78 o 
  -7   9  10       14.49        8.74      2.73 o 
  -5   9  10      370.28      365.81      9.19 o 
  -3   9  10       57.21       67.85      3.30 o 
  -1   9  10      253.31      271.30      6.01 o 
   1   9  10       47.14       43.93      2.62 o 
   3   9  10      135.95      134.28      3.91 o 
  -6  10  10        3.45        0.81      3.26 o 
  -4  10  10       37.62       43.64      4.40 o 
  -2  10  10      814.89      873.35     15.33 o 
   0  10  10      347.65      374.04      7.52 o 
   2  10  10        1.24        2.65      2.18 o 
 -13   1  11      114.26      118.75      4.09 o 
 -11   1  11        1.93        3.39      2.32 o 
  -9   1  11      111.01      102.57      3.08 o 
  -7   1  11      556.44      534.83      7.01 o 
  -5   1  11      318.16      358.35      3.82 o 
  -3   1  11       64.68       69.43      2.31 o 
  -1   1  11      370.94      400.42      3.97 o 
   1   1  11       18.60       20.78      1.63 o 
   3   1  11        0.06       -0.06      0.98 o 
   5   1  11      298.34      315.19     15.14 o 
   7   1  11      320.28      296.69     11.52 o 
   9   1  11      199.25      204.95      7.47 o 
 -12   2  11      305.14      306.27      6.04 o 
 -10   2  11        0.19       -0.69      1.69 o 
  -8   2  11      168.82      181.34      4.57 o 
  -6   2  11        3.85        5.82      2.11 o 
  -4   2  11      179.27      137.28      2.17 o 
  -2   2  11      237.66      248.35      3.36 o 
   0   2  11     1438.11     1450.35     17.86 o 
   2   2  11      644.86      661.44      7.50 o 
   4   2  11     1305.15     1350.97     13.80 o 
   6   2  11       89.45      107.29      3.33 o 
   8   2  11      100.75       96.57      5.72 o 
 -11   3  11      163.29      164.88      4.33 o 
  -9   3  11      264.71      289.78      5.20 o 
  -7   3  11      522.78      497.59      5.84 o 
  -5   3  11       94.10       56.35      2.06 o 
  -3   3  11      612.13      563.26      5.86 o 
  -1   3  11      846.04      797.40      8.57 o 
   1   3  11     1003.19      983.09      9.09 o 
   3   3  11      654.07      586.15      7.35 o 
   5   3  11        6.14        1.66      1.57 o 
   7   3  11       34.10       39.21      2.74 o 
   9   3  11      165.67      163.41      6.92 o 
 -12   4  11        5.57        5.79      2.74 o 
 -10   4  11      398.15      391.98      7.66 o 
  -8   4  11        1.32        1.50      1.61 o 
  -6   4  11      569.96      595.78      6.56 o 
  -4   4  11       78.38       89.89      2.53 o 
  -2   4  11     2705.55     2686.40     21.72 o 
   0   4  11      329.69      292.71      3.97 o 
   2   4  11        7.88        2.67      1.32 o 
   4   4  11        0.08        0.35      1.47 o 
   6   4  11      505.33      486.12      7.25 o 
   8   4  11      588.64      625.98      9.01 o 
 -11   5  11      307.21      330.17      7.34 o 
  -9   5  11       31.47       30.86      6.53 o 
  -7   5  11        8.89       17.69      1.90 o 
  -5   5  11     1930.59     1868.80     18.03 o 
  -3   5  11     6263.79     6170.06     52.21 o 
  -1   5  11      717.23      702.88      8.13 o 
   1   5  11      108.63      107.20      4.17 o 
   3   5  11      342.81      291.76      5.02 o 
   5   5  11      118.58       91.02      3.10 o 
   7   5  11       31.56       36.05      2.72 o 
 -10   6  11      460.51      452.97     10.92 o 
  -8   6  11      215.46      195.44      5.10 o 
  -6   6  11      385.21      448.87      7.35 o 
  -4   6  11     1178.80     1155.71     12.33 o 
  -2   6  11     2105.22     2106.51     19.09 o 
   0   6  11       10.99        7.19      1.58 o 
   2   6  11       72.63       76.10      2.65 o 
   4   6  11        3.86       14.46      2.56 o 
   6   6  11      268.45      299.31      5.73 o 
  -9   7  11      269.55      272.52     11.40 o 
  -7   7  11        0.12        0.60      2.08 o 
  -5   7  11        0.80        1.14      1.52 o 
  -3   7  11      375.12      400.19      7.10 o 
  -1   7  11      478.40      470.15      7.69 o 
   1   7  11      697.90      649.39      8.45 o 
   3   7  11        4.94        7.17      1.86 o 
   5   7  11       81.75       72.89      3.01 o 
  -8   8  11        2.11        0.98      2.46 o 
  -6   8  11       61.84       86.02      3.76 o 
  -4   8  11      147.53      169.49      4.62 o 
  -2   8  11      223.49      219.12      6.21 o 
   0   8  11      270.44      246.24      4.85 o 
   2   8  11        0.35        2.29      1.82 o 
   4   8  11      333.62      390.70      6.72 o 
  -7   9  11        0.83        2.94      3.50 o 
  -5   9  11       38.90       43.65      4.33 o 
  -3   9  11      117.75      112.21      4.07 o 
  -1   9  11       92.10       90.92      3.69 o 
   1   9  11       62.77       56.74      2.81 o 
   3   9  11      147.59      167.62      4.38 o 
  -4  10  11       32.04       30.57      4.20 o 
  -2  10  11      158.02      183.39      5.20 o 
   0  10  11       46.85       43.56      3.58 o 
 -12   0  12      115.13      123.44      5.49 o 
 -10   0  12      335.89      350.35      8.52 o 
  -8   0  12     1321.84     1252.81     18.95 o 
  -6   0  12     5351.76     5735.69     99.10 o 
  -4   0  12     3486.89     3548.59     47.16 o 
  -2   0  12     4663.03     4607.20     64.60 o 
   0   0  12        6.17        9.85      1.51 o 
   4   0  12      897.99      867.10     13.79 o 
   6   0  12     1562.81     1602.35     34.29 o 
   8   0  12       32.42       50.60      6.97 o 
 -13   1  12      186.18      212.78      5.25 o 
 -11   1  12       82.56       83.41      3.22 o 
  -9   1  12      345.54      345.77      5.89 o 
  -7   1  12      234.00      242.62      4.40 o 
  -5   1  12     4716.28     4788.31     53.63 o 
  -3   1  12     1181.11     1273.32     10.02 o 
  -1   1  12      130.24      121.84      2.30 o 
   1   1  12        2.26        4.51      0.97 o 
   3   1  12     2569.48     2570.74     20.86 o 
   7   1  12       52.12       51.16      4.34 o 
   9   1  12      146.48      172.01     10.32 o 
 -12   2  12       72.06       83.30      3.50 o 
 -10   2  12       21.16       15.76      2.14 o 
  -8   2  12     1935.84     1857.43     18.41 o 
  -6   2  12      782.71      708.98      7.31 o 
  -4   2  12      554.12      494.21      6.16 o 
  -2   2  12      861.75      839.13      8.87 o 
   0   2  12      365.11      364.10      4.47 o 
   2   2  12      187.22      217.85      3.36 o 
   4   2  12      115.00       99.61      3.01 o 
   6   2  12      278.63      286.11      5.23 o 
   8   2  12      208.51      240.94      7.91 o 
 -11   3  12      398.24      432.57      7.17 o 
  -9   3  12      177.72      193.39      4.29 o 
  -7   3  12       33.00       32.72      1.82 o 
  -5   3  12      892.60      865.32      9.56 o 
  -3   3  12      145.45      132.27      2.55 o 
  -1   3  12     1121.06     1050.45     14.91 o 
   1   3  12       50.50       57.20      2.47 o 
   3   3  12     1287.95     1257.24     13.21 o 
   5   3  12     1169.76     1219.49     13.36 o 
   7   3  12      707.01      752.89      9.89 o 
 -12   4  12       10.36       10.94      3.03 o 
 -10   4  12      370.31      353.13      6.21 o 
  -8   4  12       93.01       96.49      2.59 o 
  -6   4  12       67.89       54.20      2.74 o 
  -4   4  12      656.12      590.49      7.37 o 
  -2   4  12     1101.58     1071.19      9.93 o 
   0   4  12      479.89      474.65      6.35 o 
   2   4  12        5.69        5.41      1.55 o 
   4   4  12     2428.56     2278.63     21.94 o 
   6   4  12      794.59      785.36     10.05 o 
   8   4  12      273.01      297.45      5.95 o 
 -11   5  12      100.85      102.02      4.30 o 
  -9   5  12        3.24        1.12      2.57 o 
  -7   5  12       29.13       36.62      2.20 o 
  -5   5  12       82.47       57.86      2.36 o 
  -3   5  12     1283.18     1297.31     13.33 o 
  -1   5  12     1487.53     1496.86     17.39 o 
   1   5  12        5.94        5.05      1.51 o 
   3   5  12      267.33      266.43      4.87 o 
   5   5  12        0.03        0.96      1.85 o 
   7   5  12       12.62        7.53      2.25 o 
 -10   6  12      216.91      239.54      7.84 o 
  -8   6  12        3.68        2.51      1.85 o 
  -6   6  12       56.51       49.23      2.35 o 
  -4   6  12      223.59      238.71      5.07 o 
  -2   6  12     1724.12     1636.21     22.56 o 
   0   6  12      383.89      395.90      5.99 o 
   2   6  12       95.20       93.96      2.95 o 
   4   6  12       64.77       74.86      2.94 o 
   6   6  12      147.32      156.87      4.32 o 
  -9   7  12       56.55       66.97      4.29 o 
  -7   7  12      170.88      158.48      4.76 o 
  -5   7  12        4.30        1.86      1.71 o 
  -3   7  12        0.05        0.29      1.91 o 
  -1   7  12      591.12      551.65      7.52 o 
   1   7  12        6.08        5.26      1.86 o 
   3   7  12       50.63       44.18      3.29 o 
   5   7  12      108.38      118.14      3.69 o 
  -8   8  12       60.88       59.94      3.59 o 
  -6   8  12        2.22       -2.34      2.34 o 
  -4   8  12       14.29       12.83      2.52 o 
  -2   8  12       36.21       38.97      2.97 o 
   0   8  12       33.11       34.86      2.62 o 
   2   8  12      167.75      175.36      4.29 o 
   4   8  12       40.25       40.41      3.05 o 
  -7   9  12      124.72      138.26      4.96 o 
  -5   9  12      196.79      224.59      7.30 o 
  -3   9  12        6.10        4.28      2.39 o 
  -1   9  12        4.41        4.43      2.26 o 
   1   9  12        3.86       -0.94      2.02 o 
   3   9  12       32.18       31.06      2.86 o 
  -4  10  12       40.16       52.72      4.60 o 
  -2  10  12        0.65       -2.48      2.48 o 
   0  10  12        0.23       -1.93      2.51 o 
 -11   1  13      258.37      253.01      5.34 o 
  -9   1  13      667.10      695.92      9.09 o 
  -7   1  13      492.99      490.52      9.76 o 
  -5   1  13       38.80       34.22      2.28 o 
  -3   1  13       16.82       11.99      2.00 o 
  -1   1  13        3.26        2.27      1.34 o 
   1   1  13     1796.76     1804.17     15.21 o 
   3   1  13       87.86       76.39      2.62 o 
   5   1  13       20.66       18.66      3.25 o 
   7   1  13        5.79        5.21      3.21 o 
 -12   2  13        0.13       -1.26      2.14 o 
 -10   2  13        9.17        5.38      1.99 o 
  -8   2  13       62.93       59.82      3.05 o 
  -6   2  13       11.49       22.79      3.73 o 
  -4   2  13        9.92        7.89      1.20 o 
  -2   2  13      430.97      405.68      5.42 o 
   0   2  13      321.25      321.98      4.25 o 
   2   2  13       88.89       81.94      5.30 o 
   4   2  13     1428.62     1386.92     15.03 o 
   6   2  13      244.71      244.06      6.69 o 
   8   2  13      195.44      218.15      9.32 o 
 -11   3  13        5.90        4.11      2.20 o 
  -9   3  13       32.96       38.65      2.55 o 
  -7   3  13      365.11      358.07      5.54 o 
  -5   3  13     1075.24     1048.94     11.25 o 
  -3   3  13       24.08       22.79      2.54 o 
  -1   3  13     1730.28     1689.49     17.59 o 
   1   3  13     1630.32     1569.35     15.56 o 
   3   3  13     1271.88     1225.05     13.71 o 
   5   3  13      428.47      400.64      6.35 o 
   7   3  13       19.31       13.84      2.99 o 
 -12   4  13       12.70       11.69      3.16 o 
 -10   4  13       39.60       45.05      3.24 o 
  -8   4  13      453.34      461.19      8.03 o 
  -6   4  13      290.77      311.80      5.13 o 
  -4   4  13      289.73      288.97      4.78 o 
  -2   4  13      345.92      344.02      4.59 o 
   0   4  13     1079.12     1059.08     11.45 o 
   2   4  13       95.33      114.98      3.16 o 
   4   4  13      716.31      816.24     10.06 o 
   6   4  13      572.81      654.92      9.11 o 
 -11   5  13       49.95       51.08      4.70 o 
  -9   5  13      354.95      323.30      6.80 o 
  -7   5  13      212.08      193.63      4.10 o 
  -5   5  13       41.24       55.98      2.32 o 
  -3   5  13        5.64        3.76      1.52 o 
  -1   5  13       16.16       16.18      2.09 o 
   1   5  13       21.85       28.36      2.05 o 
   3   5  13     1106.85     1054.79     12.06 o 
   5   5  13       14.83       14.34      2.20 o 
   7   5  13       10.85       17.35      3.03 o 
 -10   6  13      178.94      193.71     10.20 o 
  -8   6  13      647.75      719.94      9.45 o 
  -6   6  13      470.47      502.55      7.19 o 
  -4   6  13        2.86        7.34      1.70 o 
  -2   6  13      507.02      465.94      7.79 o 
   0   6  13      450.26      459.06      6.69 o 
   2   6  13      300.84      312.35      5.51 o 
   4   6  13      279.35      303.02      5.67 o 
   6   6  13        0.11       -0.77      2.23 o 
  -9   7  13      240.49      274.08      6.62 o 
  -7   7  13      696.42      642.49      9.34 o 
  -5   7  13      741.37      705.85      9.40 o 
  -3   7  13      210.68      190.78      5.97 o 
  -1   7  13       16.35       25.30      2.60 o 
   1   7  13      244.52      262.48      5.10 o 
   3   7  13      267.38      271.48      5.36 o 
   5   7  13       57.74       66.71      3.22 o 
  -8   8  13      103.72      131.62      4.80 o 
  -6   8  13      556.84      540.56      9.43 o 
  -4   8  13     1351.49     1317.92     16.98 o 
  -2   8  13       67.61       61.05      3.19 o 
   0   8  13      344.17      372.37      6.33 o 
   2   8  13       28.19       33.79      3.63 o 
   4   8  13      140.64      143.98      4.22 o 
  -5   9  13      111.00      108.88      8.86 o 
  -3   9  13        5.94       11.61      3.45 o 
  -1   9  13      168.87      159.05      4.99 o 
   1   9  13       48.90       38.20      3.63 o 
 -12   0  14      216.55      203.02      7.17 o 
 -10   0  14     1189.13     1186.59     19.36 o 
  -8   0  14     5926.23     5960.81     73.20 o 
  -6   0  14       37.44       45.70      4.28 o 
  -4   0  14       39.67       53.27      2.79 o 
  -2   0  14      127.73      119.83      3.96 o 
   0   0  14     1594.25     1601.13     22.02 o 
   2   0  14      200.31       84.19      4.83 o 
   4   0  14       85.36       69.09      5.99 o 
   6   0  14        5.99        2.57      4.24 o 
 -11   1  14      295.28      285.05      5.80 o 
  -9   1  14      470.89      480.94      7.26 o 
  -7   1  14       86.08       75.99      2.68 o 
  -5   1  14      140.83      159.04      3.76 o 
  -3   1  14      382.81      320.75      4.21 o 
  -1   1  14        0.55       -0.07      1.08 o 
   1   1  14      578.17      538.86      7.87 o 
   3   1  14     2586.77     2566.39     27.88 o 
   5   1  14        2.13        2.07      2.83 o 
   7   1  14        6.54        4.74      3.42 o 
 -12   2  14       14.66        8.87      2.53 o 
 -10   2  14       14.26       13.47      2.26 o 
  -8   2  14     1066.82     1027.98     18.10 o 
  -6   2  14      466.45      490.60      6.60 o 
  -4   2  14     1357.67     1324.85     15.42 o 
  -2   2  14      248.69      228.48      3.94 o 
   0   2  14       50.76       46.70      1.86 o 
   2   2  14      142.88      142.01      3.33 o 
   4   2  14      418.39      389.83     10.51 o 
   6   2  14       48.64       43.34      5.55 o 
 -11   3  14       86.51       77.36      4.16 o 
  -9   3  14       28.21       27.88      3.99 o 
  -7   3  14     1099.95     1114.72     20.39 o 
  -5   3  14      144.50      153.35      3.43 o 
  -3   3  14      922.68      932.91      9.09 o 
  -1   3  14      818.49      795.69      8.11 o 
   1   3  14     2406.82     2322.43     21.90 o 
   3   3  14        7.24        3.63      1.81 o 
   5   3  14      286.57      291.34      6.56 o 
   7   3  14      248.00      274.29      8.74 o 
 -10   4  14      205.38      219.31      5.91 o 
  -8   4  14      216.49      208.36      5.27 o 
  -6   4  14        0.08        0.05      1.49 o 
  -4   4  14      993.19      960.38     10.74 o 
  -2   4  14      488.46      443.37      7.17 o 
   0   4  14     1571.37     1586.91     15.99 o 
   2   4  14       75.21       64.77      2.64 o 
   4   4  14        0.18        2.01      1.80 o 
   6   4  14      113.88      105.39      3.64 o 
 -11   5  14        6.75       10.43      3.69 o 
  -9   5  14      102.42       99.17      3.91 o 
  -7   5  14       17.61       28.86      2.29 o 
  -5   5  14      208.28      209.83      4.27 o 
  -3   5  14      164.96      153.24      3.58 o 
  -1   5  14       19.35        7.79      4.59 o 
   1   5  14      243.48      211.89      4.35 o 
   3   5  14       82.79       81.81      3.01 o 
   5   5  14        6.68        5.93      2.13 o 
 -10   6  14       25.44       16.22      4.00 o 
  -8   6  14        6.67        8.10      2.13 o 
  -6   6  14        1.83        3.38      1.82 o 
  -4   6  14       26.73       24.79      2.22 o 
  -2   6  14      588.10      565.53     10.92 o 
   0   6  14        4.30        6.42      1.77 o 
   2   6  14        9.93        7.93      1.96 o 
   4   6  14      171.32      164.93      4.33 o 
  -9   7  14       11.99        4.75      3.67 o 
  -7   7  14       14.41       19.94      2.53 o 
  -5   7  14       61.52       50.55      2.67 o 
  -3   7  14      248.31      226.15      5.53 o 
  -1   7  14       12.60       10.16      2.32 o 
   1   7  14        3.86        3.67      2.00 o 
   3   7  14      169.06      180.13      4.52 o 
  -8   8  14        0.46        0.62      2.73 o 
  -6   8  14       30.75       32.87      3.26 o 
  -4   8  14       14.77       14.32      2.73 o 
  -2   8  14      210.71      230.61      6.97 o 
   0   8  14       23.23       29.46      5.41 o 
   2   8  14      275.46      316.89      6.05 o 
  -5   9  14       41.36       50.61      5.01 o 
  -3   9  14       20.47       29.36      3.25 o 
  -1   9  14      154.76      184.06      5.36 o 
 -11   1  15      185.27      186.31      4.78 o 
  -9   1  15       13.68        7.93      2.06 o 
  -7   1  15      179.42      184.47      4.00 o 
  -5   1  15       46.10       50.04      3.98 o 
  -3   1  15       39.90       37.49      1.98 o 
  -1   1  15      120.66      117.60      3.00 o 
   1   1  15      410.58      381.07      6.41 o 
   3   1  15      200.92      198.47      5.04 o 
   5   1  15       24.80       25.22      3.88 o 
   7   1  15       41.39       48.70      5.29 o 
 -12   2  15       59.79       55.32      3.36 o 
 -10   2  15     1265.57     1307.63     14.91 o 
  -8   2  15        7.43        7.02      2.17 o 
  -6   2  15        6.59        4.17      1.51 o 
  -4   2  15       25.74       21.94      3.59 o 
  -2   2  15      408.66      387.16      5.60 o 
   0   2  15        0.40        1.92      1.40 o 
   2   2  15      427.37      377.66      7.02 o 
   4   2  15        0.52        2.20      2.20 o 
   6   2  15       24.33       22.43      4.15 o 
 -11   3  15       34.01       32.30      3.49 o 
  -9   3  15       20.40       14.77      2.79 o 
  -7   3  15      180.73      188.63      4.87 o 
  -5   3  15       57.73       64.42      2.55 o 
  -3   3  15       21.15       21.92      1.94 o 
  -1   3  15       90.48       87.25      3.20 o 
   1   3  15     1656.19     1615.72     16.37 o 
   3   3  15      216.79      200.02      4.31 o 
   5   3  15      513.53      499.36      9.06 o 
 -10   4  15      453.10      527.95     13.54 o 
  -8   4  15       93.29      101.53      3.86 o 
  -6   4  15       48.52       43.27      4.40 o 
  -4   4  15      800.29      756.34      9.19 o 
  -2   4  15        1.32        1.35      1.28 o 
   0   4  15      168.16      186.51      4.04 o 
   2   4  15       80.70       61.79      2.73 o 
   4   4  15        5.17        5.68      1.96 o 
   6   4  15        0.73       -2.82      2.82 o 
  -9   5  15       70.60       78.09      3.76 o 
  -7   5  15       93.41       78.62      2.93 o 
  -5   5  15      315.44      281.04      5.10 o 
  -3   5  15      801.63      807.72     10.20 o 
   1   5  15      410.85      404.26      6.40 o 
   3   5  15      410.22      389.04      6.54 o 
   5   5  15        5.02        1.09      2.25 o 
 -10   6  15       75.43       89.02      7.75 o 
  -8   6  15       50.64       57.05      2.82 o 
  -6   6  15       56.84       44.73      2.62 o 
  -4   6  15      167.31      168.47      3.99 o 
  -2   6  15      227.66      228.71      5.43 o 
   0   6  15      600.72      601.68      8.67 o 
   2   6  15       85.54       82.36      3.11 o 
   4   6  15      119.03      125.70      4.00 o 
  -7   7  15        7.58       11.28      2.35 o 
  -5   7  15     1186.14     1160.65     15.52 o 
  -3   7  15      666.54      676.78     10.62 o 
  -1   7  15       16.26       14.91      2.53 o 
   1   7  15       92.59       93.45      3.37 o 
   3   7  15       97.86      120.57      3.94 o 
  -6   8  15        5.59        7.27      2.81 o 
  -4   8  15       12.84        6.86      2.85 o 
  -2   8  15      683.76      755.12     11.64 o 
   0   8  15      657.19      663.53     10.85 o 
   2   8  15       79.04       62.49      3.64 o 
  -3   9  15      183.39      221.55     11.99 o 
 -12   0  16       18.43       19.42      4.05 o 
 -10   0  16      586.60      556.76     11.88 o 
  -8   0  16       15.24       26.18      3.34 o 
  -6   0  16       18.10        6.63      2.28 o 
  -4   0  16      131.50      128.65      4.40 o 
  -2   0  16      708.36      709.80     12.06 o 
   0   0  16       79.05       87.67      3.96 o 
   2   0  16       80.88       83.81      6.46 o 
   4   0  16        2.98        0.16      4.32 o 
   6   0  16       84.22       83.53      7.67 o 
 -11   1  16       35.77       38.87      3.21 o 
  -9   1  16       53.97       37.74      2.79 o 
  -7   1  16        0.09        0.05      1.86 o 
  -5   1  16     1407.85     1320.01     15.08 o 
  -3   1  16     1781.70     1753.50     17.00 o 
  -1   1  16     2032.04     2070.27     25.63 o 
   1   1  16      164.12      157.50      9.18 o 
   3   1  16       11.43       10.84      2.36 o 
   5   1  16      171.39      174.97      6.81 o 
 -10   2  16      805.39      876.62     13.23 o 
  -8   2  16        1.49       -0.48      1.94 o 
  -6   2  16      602.65      582.80      9.08 o 
  -4   2  16       89.36       77.88      3.71 o 
  -2   2  16     2709.15     2700.22     26.95 o 
   0   2  16       23.69       38.06      2.22 o 
   2   2  16       67.49       52.59      2.99 o 
   4   2  16       39.80       35.23      3.17 o 
   6   2  16      896.71      965.08     18.34 o 
 -11   3  16      127.35      129.86      5.01 o 
  -9   3  16        0.71       -2.89      2.89 o 
  -7   3  16        0.06       -1.06      1.90 o 
  -5   3  16     1724.85     1570.54     16.75 o 
  -3   3  16        0.91        0.48      1.43 o 
  -1   3  16       13.01       10.44      1.57 o 
   1   3  16      514.16      486.15      7.99 o 
   3   3  16      127.80      117.44      4.19 o 
   5   3  16        4.53        1.95      2.71 o 
 -10   4  16      491.36      571.77     11.10 o 
  -8   4  16       26.45       25.51      2.86 o 
  -6   4  16       19.13       18.17      2.06 o 
  -4   4  16       57.55       55.22      2.51 o 
  -2   4  16        2.58        2.35      1.56 o 
   0   4  16      473.00      450.91      6.71 o 
   2   4  16        0.83       -0.32      1.74 o 
   4   4  16       12.67        8.84      2.70 o 
  -9   5  16       97.21       90.24      4.03 o 
  -7   5  16       85.63       69.19      2.94 o 
  -5   5  16       50.81       42.35      2.48 o 
  -3   5  16       88.68       90.55      3.55 o 
  -1   5  16        0.21        0.78      1.63 o 
   1   5  16      157.19      150.41      3.94 o 
   3   5  16      119.78      104.32      3.57 o 
  -8   6  16       93.02       86.43      3.92 o 
  -6   6  16      205.79      197.78      4.64 o 
  -4   6  16      105.80       92.70      4.99 o 
  -2   6  16        1.87       -2.12      2.12 o 
   0   6  16        4.35        0.64      1.91 o 
   2   6  16      316.44      345.15      6.27 o 
  -7   7  16       36.45       38.33      2.99 o 
  -5   7  16      334.45      310.61      6.88 o 
  -3   7  16       13.01       12.73      3.14 o 
  -1   7  16        9.03       12.23      2.61 o 
   1   7  16        8.17        6.95      2.19 o 
  -6   8  16      347.46      408.91      8.52 o 
  -4   8  16        0.24       -2.42      2.42 o 
  -2   8  16        1.91       -1.86      2.40 o 
   0   8  16      181.10      184.42      5.49 o 
 -11   1  17       89.59       86.58      4.29 o 
  -9   1  17        0.33       -2.29      2.29 o 
  -7   1  17       24.25       24.84      4.38 o 
  -5   1  17      128.79      119.62      4.83 o 
  -3   1  17      385.28      366.49      5.69 o 
  -1   1  17       86.17      117.28      3.37 o 
   1   1  17      395.32      403.15      7.47 o 
   3   1  17      156.09      151.53      5.69 o 
   5   1  17       30.00       28.45      4.19 o 
 -10   2  17      441.39      495.08      9.35 o 
  -8   2  17      219.06      211.52      5.45 o 
  -6   2  17      647.79      628.87      9.86 o 
  -4   2  17      130.17      125.92      3.34 o 
  -2   2  17       26.83       23.62      3.15 o 
   0   2  17     1042.27      999.76     13.45 o 
   2   2  17        4.82        0.77      2.04 o 
   4   2  17       15.78        6.28      2.64 o 
 -11   3  17        0.14        1.50      3.76 o 
  -9   3  17        1.45       -2.99      3.04 o 
  -7   3  17        0.37       -1.52      2.00 o 
  -5   3  17        3.83        2.17      1.68 o 
  -3   3  17      138.54      147.82      4.25 o 
  -1   3  17       25.81       19.53      2.07 o 
   1   3  17      234.56      212.99      5.39 o 
   3   3  17       64.22       70.22      3.68 o 
   5   3  17      201.57      240.98      6.50 o 
 -10   4  17       60.78       71.70      4.04 o 
  -8   4  17       12.21       13.07      2.58 o 
  -6   4  17      103.98      107.72      3.42 o 
  -4   4  17      360.92      363.00      5.97 o 
  -2   4  17       43.64       47.81      2.77 o 
   0   4  17       71.63       65.28      2.80 o 
   2   4  17      335.22      344.93      7.31 o 
   4   4  17      388.55      393.31      8.25 o 
  -9   5  17        2.69        1.78      2.68 o 
  -7   5  17      391.05      391.84      6.63 o 
  -5   5  17       44.95       48.10      2.59 o 
  -3   5  17      339.08      347.33      6.90 o 
  -1   5  17       21.51       16.38      2.46 o 
   1   5  17      114.52      115.64      4.25 o 
   3   5  17      918.10      973.95     14.32 o 
  -8   6  17      123.33      107.72      4.34 o 
  -6   6  17        9.42        6.67      2.18 o 
  -4   6  17      185.00      201.56      5.40 o 
  -2   6  17      347.33      367.67      9.09 o 
   0   6  17        2.10        0.46      1.95 o 
   2   6  17      111.05      122.88      3.95 o 
  -7   7  17       17.31       32.87      3.06 o 
  -5   7  17      275.85      336.43      7.38 o 
  -3   7  17      185.08      187.51      5.43 o 
  -1   7  17        2.64        3.03      2.70 o 
   1   7  17        9.94       11.28      2.47 o 
 -10   0  18        9.29        4.05      4.52 o 
  -8   0  18      493.69      486.06     15.53 o 
  -6   0  18      214.75      206.11      8.91 o 
  -4   0  18      201.67      216.42      8.84 o 
  -2   0  18       52.41       37.90      5.04 o 
   0   0  18      190.42      168.16      5.74 o 
   2   0  18      719.12      718.44     20.05 o 
   4   0  18      469.13      455.15     16.11 o 
 -11   1  18        5.83        6.44      3.89 o 
  -9   1  18      110.43       96.27      4.16 o 
  -7   1  18      250.56      248.16      7.28 o 
  -5   1  18      655.13      684.66     12.54 o 
  -3   1  18        0.93        0.98      1.72 o 
  -1   1  18      157.44      165.73      3.97 o 
   1   1  18      898.64      920.68     13.05 o 
   3   1  18      471.91      478.81     11.50 o 
 -10   2  18      167.92      145.39      5.16 o 
  -8   2  18      331.85      329.26      7.02 o 
  -6   2  18        2.98        0.87      2.14 o 
  -4   2  18        0.11       -0.94      1.89 o 
  -2   2  18      434.80      397.33      6.23 o 
   0   2  18      663.22      641.82     12.33 o 
   2   2  18        0.35       -2.14      2.38 o 
   4   2  18       68.54       72.87      5.35 o 
  -9   3  18       48.20       43.83      5.64 o 
  -7   3  18       30.81       29.99      4.31 o 
  -5   3  18     1170.54     1168.11     16.55 o 
  -3   3  18        2.54       -0.74      1.70 o 
  -1   3  18      136.75      123.90      4.16 o 
   1   3  18        0.06       -0.51      2.16 o 
   3   3  18      164.07      173.17      5.41 o 
  -8   4  18       90.74       96.91      4.10 o 
  -6   4  18        0.92       -0.01      1.89 o 
  -4   4  18      175.84      174.23      4.17 o 
  -2   4  18      385.67      396.13      9.26 o 
   0   4  18      297.48      281.82      6.40 o 
   2   4  18       27.89       32.58      5.49 o 
  -9   5  18       73.86       71.62      7.05 o 
  -7   5  18      280.68      287.79      6.71 o 
  -5   5  18       65.82       61.70      2.89 o 
  -3   5  18       52.28       47.72      3.16 o 
  -1   5  18       25.58       26.77      2.92 o 
   1   5  18        4.64        3.97      2.14 o 
  -6   6  18       10.28        8.63      2.29 o 
  -4   6  18      183.50      201.79      5.58 o 
  -2   6  18        6.57        6.70      2.50 o 
   0   6  18       15.85       22.34      2.94 o 
  -5   7  18        4.79       10.36      2.88 o 
  -3   7  18       17.59       23.97      3.22 o 
  -1   7  18       76.05       76.59      3.84 o 
  -9   1  19        6.04        1.77      3.35 o 
  -7   1  19      103.97       98.63      4.84 o 
  -5   1  19       47.94       52.19      3.78 o 
  -3   1  19      114.20      127.78      4.28 o 
  -1   1  19       11.63       12.13      2.32 o 
   1   1  19       21.25       25.77      3.58 o 
   3   1  19       12.01       20.54      6.89 o 
 -10   2  19       79.16       76.85      4.33 o 
  -8   2  19       39.10       46.34      3.49 o 
  -6   2  19        0.16       -2.49      2.49 o 
  -4   2  19      111.23      116.40      3.99 o 
  -2   2  19      367.72      374.40      6.24 o 
   0   2  19      369.05      399.56      7.84 o 
   2   2  19        0.05       -2.50      3.05 o 
  -9   3  19      163.05      164.80      5.31 o 
  -7   3  19      284.93      308.11      6.88 o 
  -5   3  19        0.54       -1.88      1.88 o 
  -3   3  19        0.04       -2.05      2.05 o 
  -1   3  19        1.03        1.61      2.85 o 
   1   3  19       19.19       17.13      2.86 o 
   3   3  19       41.73       44.98      5.62 o 
  -8   4  19      204.86      196.63      5.72 o 
  -6   4  19      487.08      490.57      8.90 o 
  -4   4  19       17.44       16.37      2.35 o 
  -2   4  19      116.19      104.31      4.95 o 
   0   4  19      180.92      178.06      5.25 o 
   2   4  19        0.10        0.73      2.77 o 
  -7   5  19      382.52      424.05      8.45 o 
  -5   5  19       26.52       26.05      4.26 o 
  -3   5  19       20.04       10.00      2.75 o 
  -1   5  19      139.47      155.50      6.47 o 
   1   5  19        7.15        4.95      2.80 o 
  -6   6  19        4.91        1.60      2.62 o 
  -4   6  19       32.65       34.50      3.50 o 
  -2   6  19      158.13      148.34      6.74 o 
  -8   0  20       80.94       95.06      7.40 o 
  -6   0  20       67.16       52.35      5.61 o 
  -4   0  20      948.78      901.23     22.19 o 
  -2   0  20     5069.79     5327.83    102.26 o 
   0   0  20       15.84        7.82      3.10 o 
   2   0  20       40.00       34.64      6.73 o 
  -9   1  20        4.23        5.12      3.35 o 
  -7   1  20       42.63       55.37      4.26 o 
  -5   1  20       35.87       27.38      9.24 o 
  -3   1  20       42.94       42.13      6.09 o 
  -1   1  20       22.65       30.40      2.73 o 
   1   1  20      308.60      352.99      8.46 o 
  -8   2  20       80.76       96.42      5.05 o 
  -6   2  20      143.48      111.65      5.13 o 
  -4   2  20       17.06       14.39      3.94 o 
  -2   2  20      364.98      374.91      7.42 o 
   0   2  20      204.95      228.76      6.03 o 
   2   2  20      108.97      118.70      4.78 o 
  -7   3  20       31.87       38.99      4.36 o 
  -5   3  20        0.36       -0.49      2.77 o 
  -3   3  20      108.67      105.34      4.08 o 
  -1   3  20        4.19        4.00      2.61 o 
   1   3  20      187.21      216.93      6.07 o 
  -6   4  20       48.12       34.33      5.68 o 
  -4   4  20       12.82       20.09      3.64 o 
  -2   4  20       23.89       29.27      3.99 o 
   0   4  20       95.14       94.72      4.19 o 
  -5   5  20        0.28        0.86      2.64 o 
  -3   5  20       18.05       17.32      4.05 o 
  -1   5  20       24.29       22.10      3.69 o 
  -7   1  21       27.45       22.19      3.86 o 
  -5   1  21       35.41       21.53      3.63 o 
  -3   1  21      158.36      165.99      5.10 o 
  -1   1  21        0.58       -0.51      2.61 o 
   1   1  21       54.93       63.61      4.10 o 
  -8   2  21       22.52       15.27      3.61 o 
  -6   2  21       12.39        6.23      3.07 o 
  -4   2  21      145.42      152.18      5.86 o 
  -2   2  21        0.34        6.55      4.13 o 
   0   2  21      128.73      145.66      5.15 o 
  -7   3  21       29.16       21.44      4.04 o 
  -5   3  21       51.04       47.48      3.87 o 
  -3   3  21       80.84       93.51      5.01 o 
  -1   3  21       19.82       25.56      5.94 o 
  -6   4  21       36.94       41.88      6.38 o 
  -4   4  21      134.55      151.53      6.15 o 
  -2   4  21       12.31       14.30      3.65 o 
  -6   0  22        6.55        9.89      4.71 o 
  -4   0  22       60.63       32.50      6.31 o 
  -2   0  22      103.14      140.73      6.15 o 
  -5   1  22       57.61       67.08      4.83 o 
  -3   1  22      449.58      434.98     12.10 o 
  -1   1  22        8.99       14.73      3.16 o 
  -6   2  22      136.03      136.51      8.80 o 
  -4   2  22      475.89      482.24     15.73 o 
  -2   2  22      360.14      416.37     10.20 o 
                                                 
